# Supplementary material for: The Effect of Power Asymmetries on Cooperation and Punishment in a Prisoner’s Dilemma Game
Source: PLoS One. 2015 Jan 28;10(1):e0117183. doi: 10.1371/journal.pone.0117183 (PMC4309618; doi:10.1371/journal.pone.0117183)
Supplement: S1 Supporting Information — Columns are as follows: Partner coop prev = whether the players partner cooperated (yes) or defected (no) in the previous round; Player C after D = 1 if player cooperated and 0 if player defected in round n + 1 after defecting in round n; Player P in response to C = 1 if the player punished and 0 if the player didn't punish in response to a cooperative partner; Partner P after D prev = 1 if the partner punished and 0 if the player didn't punish in response to a defecting player in the previous round; Player opt out after D = 1 if player opted out and 0 if player didn't opt out of round n + 1 after defecting in round n; Player P in response to D = 1 if the player punished and 0 if the player didn't punish in response to a defecting partner; Partner opt out prev = 1 if players partner opted out in the previous round and 0 if player did not opt out in the previous round; Player C after D 2 = If partner did not opt out of round n + 1; 1 if player cooperated and 0 if player defected in round n + 1 after defecting round n. If partner opted out of round n + 1: 1 if player cooperated and 0 if player defected in round n + 2 after defecting round n. (CSV) [file pone.0117183.s001.csv]

Round	Subject ID	Player type	Partner type	Gender	Age	Country	Subject studied	Partner coop prev	Game type	Player C after D	Player P in response to C	Partner P after D prev	Player opt out after D	Player P in response to D	Player cooperated	Partner opt out prev	Player C after D 2
1	1	Weak	Weak	Female	19	singapore	urban planning	NA	Symmetric	NA	NA	NA	0	NA	Yes	NA	NA
2	1	Weak	Weak	Female	19	singapore	urban planning	Yes	Symmetric	NA	NA	NA	NA	NA	No	0	NA
3	1	Weak	Weak	Female	19	singapore	urban planning	Yes	Symmetric	NA	NA	Yes	1	NA	NA	0	NA
4	1	Weak	Weak	Female	19	singapore	urban planning	No	Symmetric	NA	NA	NA	NA	NA	NA	1	NA
5	1	Weak	Weak	Female	19	singapore	urban planning	No	Symmetric	NA	NA	NA	NA	NA	No	1	NA
6	1	Weak	Weak	Female	19	singapore	urban planning	Yes	Symmetric	1	NA	Yes	0	0	Yes	0	NA
7	1	Weak	Weak	Female	19	singapore	urban planning	No	Symmetric	NA	NA	NA	NA	NA	Yes	0	NA
8	1	Weak	Weak	Female	19	singapore	urban planning	Yes	Symmetric	NA	NA	NA	NA	NA	Yes	0	NA
9	1	Weak	Weak	Female	19	singapore	urban planning	Yes	Symmetric	NA	NA	NA	NA	NA	No	0	NA
10	1	Weak	Weak	Female	19	singapore	urban planning	Yes	Symmetric	NA	NA	Yes	1	NA	NA	0	NA
11	1	Weak	Weak	Female	19	singapore	urban planning	No	Symmetric	NA	NA	NA	NA	0	Yes	0	NA
12	1	Weak	Weak	Female	19	singapore	urban planning	No	Symmetric	NA	NA	NA	NA	NA	No	0	NA
13	1	Weak	Weak	Female	19	singapore	urban planning	Yes	Symmetric	0	NA	Yes	0	0	No	0	NA
14	1	Weak	Weak	Female	19	singapore	urban planning	No	Symmetric	0	NA	Yes	0	0	No	0	NA
15	1	Weak	Weak	Female	19	singapore	urban planning	No	Symmetric	NA	NA	Yes	1	NA	NA	0	NA
16	1	Weak	Weak	Female	19	singapore	urban planning	No	Symmetric	NA	NA	NA	NA	0	Yes	0	NA
17	1	Weak	Weak	Female	19	singapore	urban planning	No	Symmetric	NA	NA	NA	NA	NA	NA	0	NA
18	1	Weak	Weak	Female	19	singapore	urban planning	Yes	Symmetric	NA	NA	NA	NA	NA	NA	0	NA
19	1	Weak	Weak	Female	19	singapore	urban planning	Yes	Symmetric	NA	NA	NA	NA	NA	Yes	0	NA
20	1	Weak	Weak	Female	19	singapore	urban planning	Yes	Symmetric	NA	NA	NA	NA	NA	Yes	0	NA
21	1	Weak	Weak	Female	19	singapore	urban planning	Yes	Symmetric	NA	NA	NA	NA	NA	Yes	0	NA
22	1	Weak	Weak	Female	19	singapore	urban planning	Yes	Symmetric	NA	NA	NA	NA	NA	Yes	0	NA
23	1	Weak	Weak	Female	19	singapore	urban planning	Yes	Symmetric	NA	NA	NA	NA	NA	Yes	0	NA
24	1	Weak	Weak	Female	19	singapore	urban planning	Yes	Symmetric	NA	NA	NA	NA	NA	Yes	0	NA
25	1	Weak	Weak	Female	19	singapore	urban planning	Yes	Symmetric	NA	NA	NA	NA	NA	Yes	0	NA
26	1	Weak	Weak	Female	19	singapore	urban planning	Yes	Symmetric	NA	NA	NA	NA	NA	Yes	0	NA
27	1	Weak	Weak	Female	19	singapore	urban planning	Yes	Symmetric	NA	NA	NA	NA	NA	Yes	0	NA
28	1	Weak	Weak	Female	19	singapore	urban planning	Yes	Symmetric	NA	NA	NA	NA	NA	Yes	0	NA
29	1	Weak	Weak	Female	19	singapore	urban planning	Yes	Symmetric	NA	NA	NA	NA	NA	Yes	0	NA
30	1	Weak	Weak	Female	19	singapore	urban planning	Yes	Symmetric	NA	NA	NA	NA	NA	Yes	0	NA
31	1	Weak	Weak	Female	19	singapore	urban planning	Yes	Symmetric	NA	NA	NA	NA	NA	Yes	0	NA
32	1	Weak	Weak	Female	19	singapore	urban planning	Yes	Symmetric	NA	NA	NA	NA	NA	Yes	0	NA
33	1	Weak	Weak	Female	19	singapore	urban planning	Yes	Symmetric	NA	NA	NA	NA	NA	Yes	0	NA
34	1	Weak	Weak	Female	19	singapore	urban planning	Yes	Symmetric	NA	NA	NA	NA	NA	Yes	0	NA
35	1	Weak	Weak	Female	19	singapore	urban planning	Yes	Symmetric	NA	NA	NA	NA	NA	Yes	0	NA
36	1	Weak	Weak	Female	19	singapore	urban planning	Yes	Symmetric	NA	NA	NA	NA	NA	Yes	0	NA
37	1	Weak	Weak	Female	19	singapore	urban planning	Yes	Symmetric	NA	NA	NA	NA	NA	Yes	0	NA
38	1	Weak	Weak	Female	19	singapore	urban planning	Yes	Symmetric	NA	NA	NA	NA	NA	Yes	0	NA
39	1	Weak	Weak	Female	19	singapore	urban planning	Yes	Symmetric	NA	NA	NA	NA	NA	Yes	0	NA
40	1	Weak	Weak	Female	19	singapore	urban planning	Yes	Symmetric	NA	NA	NA	NA	NA	Yes	0	NA
41	1	Weak	Weak	Female	19	singapore	urban planning	Yes	Symmetric	NA	NA	NA	NA	NA	Yes	0	NA
42	1	Weak	Weak	Female	19	singapore	urban planning	Yes	Symmetric	NA	NA	NA	NA	NA	Yes	0	NA
43	1	Weak	Weak	Female	19	singapore	urban planning	Yes	Symmetric	NA	NA	NA	NA	NA	Yes	0	NA
44	1	Weak	Weak	Female	19	singapore	urban planning	Yes	Symmetric	NA	NA	NA	NA	NA	Yes	0	NA
45	1	Weak	Weak	Female	19	singapore	urban planning	Yes	Symmetric	NA	NA	NA	NA	NA	Yes	0	NA
46	1	Weak	Weak	Female	19	singapore	urban planning	Yes	Symmetric	NA	NA	NA	NA	NA	Yes	0	NA
47	1	Weak	Weak	Female	19	singapore	urban planning	Yes	Symmetric	NA	NA	NA	NA	NA	Yes	0	NA
48	1	Weak	Weak	Female	19	singapore	urban planning	Yes	Symmetric	NA	NA	NA	NA	NA	Yes	0	NA
49	1	Weak	Weak	Female	19	singapore	urban planning	Yes	Symmetric	NA	NA	NA	NA	NA	Yes	0	NA
50	1	Weak	Weak	Female	19	singapore	urban planning	Yes	Symmetric	NA	NA	NA	NA	NA	Yes	0	NA
1	2	Weak	Weak	Male	21	France	Chemical Engineer	NA	Symmetric	NA	NA	NA	0	NA	Yes	NA	NA
2	2	Weak	Weak	Male	21	France	Chemical Engineer	Yes	Symmetric	NA	NA	NA	NA	1	Yes	0	NA
3	2	Weak	Weak	Male	21	France	Chemical Engineer	No	Symmetric	NA	NA	NA	NA	NA	NA	0	NA
4	2	Weak	Weak	Male	21	France	Chemical Engineer	No	Symmetric	NA	NA	NA	NA	NA	NA	1	NA
5	2	Weak	Weak	Male	21	France	Chemical Engineer	No	Symmetric	NA	NA	NA	NA	1	Yes	0	NA
6	2	Weak	Weak	Male	21	France	Chemical Engineer	No	Symmetric	NA	NA	NA	NA	NA	No	0	NA
7	2	Weak	Weak	Male	21	France	Chemical Engineer	Yes	Symmetric	1	0	No	0	NA	Yes	0	NA
8	2	Weak	Weak	Male	21	France	Chemical Engineer	Yes	Symmetric	NA	NA	NA	NA	NA	Yes	0	1
9	2	Weak	Weak	Male	21	France	Chemical Engineer	Yes	Symmetric	NA	NA	NA	NA	1	Yes	0	NA
10	2	Weak	Weak	Male	21	France	Chemical Engineer	No	Symmetric	NA	NA	NA	NA	NA	NA	0	NA
11	2	Weak	Weak	Male	21	France	Chemical Engineer	No	Symmetric	NA	NA	NA	NA	NA	No	1	NA
12	2	Weak	Weak	Male	21	France	Chemical Engineer	Yes	Symmetric	1	NA	No	0	1	Yes	0	NA
13	2	Weak	Weak	Male	21	France	Chemical Engineer	No	Symmetric	NA	NA	NA	NA	1	No	0	1
14	2	Weak	Weak	Male	21	France	Chemical Engineer	No	Symmetric	0	NA	No	0	1	No	0	NA
15	2	Weak	Weak	Male	21	France	Chemical Engineer	No	Symmetric	NA	NA	No	0	NA	NA	0	0
16	2	Weak	Weak	Male	21	France	Chemical Engineer	No	Symmetric	NA	NA	NA	NA	NA	No	1	NA
17	2	Weak	Weak	Male	21	France	Chemical Engineer	Yes	Symmetric	NA	NA	No	0	NA	NA	0	NA
18	2	Weak	Weak	Male	21	France	Chemical Engineer	No	Symmetric	NA	NA	NA	NA	NA	NA	1	NA
19	2	Weak	Weak	Male	21	France	Chemical Engineer	No	Symmetric	NA	NA	NA	NA	NA	Yes	1	NA
20	2	Weak	Weak	Male	21	France	Chemical Engineer	Yes	Symmetric	NA	NA	NA	NA	NA	Yes	0	NA
21	2	Weak	Weak	Male	21	France	Chemical Engineer	Yes	Symmetric	NA	NA	NA	NA	NA	Yes	0	NA
22	2	Weak	Weak	Male	21	France	Chemical Engineer	Yes	Symmetric	NA	NA	NA	NA	NA	Yes	0	NA
23	2	Weak	Weak	Male	21	France	Chemical Engineer	Yes	Symmetric	NA	NA	NA	NA	NA	Yes	0	NA
24	2	Weak	Weak	Male	21	France	Chemical Engineer	Yes	Symmetric	NA	NA	NA	NA	NA	Yes	0	NA
25	2	Weak	Weak	Male	21	France	Chemical Engineer	Yes	Symmetric	NA	NA	NA	NA	NA	Yes	0	NA
26	2	Weak	Weak	Male	21	France	Chemical Engineer	Yes	Symmetric	NA	NA	NA	NA	NA	Yes	0	NA
27	2	Weak	Weak	Male	21	France	Chemical Engineer	Yes	Symmetric	NA	NA	NA	NA	NA	Yes	0	NA
28	2	Weak	Weak	Male	21	France	Chemical Engineer	Yes	Symmetric	NA	NA	NA	NA	NA	Yes	0	NA
29	2	Weak	Weak	Male	21	France	Chemical Engineer	Yes	Symmetric	NA	NA	NA	NA	NA	Yes	0	NA
30	2	Weak	Weak	Male	21	France	Chemical Engineer	Yes	Symmetric	NA	NA	NA	NA	NA	Yes	0	NA
31	2	Weak	Weak	Male	21	France	Chemical Engineer	Yes	Symmetric	NA	NA	NA	NA	NA	Yes	0	NA
32	2	Weak	Weak	Male	21	France	Chemical Engineer	Yes	Symmetric	NA	NA	NA	NA	NA	Yes	0	NA
33	2	Weak	Weak	Male	21	France	Chemical Engineer	Yes	Symmetric	NA	NA	NA	NA	NA	Yes	0	NA
34	2	Weak	Weak	Male	21	France	Chemical Engineer	Yes	Symmetric	NA	NA	NA	NA	NA	Yes	0	NA
35	2	Weak	Weak	Male	21	France	Chemical Engineer	Yes	Symmetric	NA	NA	NA	NA	NA	Yes	0	NA
36	2	Weak	Weak	Male	21	France	Chemical Engineer	Yes	Symmetric	NA	NA	NA	NA	NA	Yes	0	NA
37	2	Weak	Weak	Male	21	France	Chemical Engineer	Yes	Symmetric	NA	NA	NA	NA	NA	Yes	0	NA
38	2	Weak	Weak	Male	21	France	Chemical Engineer	Yes	Symmetric	NA	NA	NA	NA	NA	Yes	0	NA
39	2	Weak	Weak	Male	21	France	Chemical Engineer	Yes	Symmetric	NA	NA	NA	NA	NA	Yes	0	NA
40	2	Weak	Weak	Male	21	France	Chemical Engineer	Yes	Symmetric	NA	NA	NA	NA	NA	Yes	0	NA
41	2	Weak	Weak	Male	21	France	Chemical Engineer	Yes	Symmetric	NA	NA	NA	NA	NA	Yes	0	NA
42	2	Weak	Weak	Male	21	France	Chemical Engineer	Yes	Symmetric	NA	NA	NA	NA	NA	Yes	0	NA
43	2	Weak	Weak	Male	21	France	Chemical Engineer	Yes	Symmetric	NA	NA	NA	NA	NA	Yes	0	NA
44	2	Weak	Weak	Male	21	France	Chemical Engineer	Yes	Symmetric	NA	NA	NA	NA	NA	Yes	0	NA
45	2	Weak	Weak	Male	21	France	Chemical Engineer	Yes	Symmetric	NA	NA	NA	NA	NA	Yes	0	NA
46	2	Weak	Weak	Male	21	France	Chemical Engineer	Yes	Symmetric	NA	NA	NA	NA	NA	Yes	0	NA
47	2	Weak	Weak	Male	21	France	Chemical Engineer	Yes	Symmetric	NA	NA	NA	NA	NA	Yes	0	NA
48	2	Weak	Weak	Male	21	France	Chemical Engineer	Yes	Symmetric	NA	NA	NA	NA	NA	Yes	0	NA
49	2	Weak	Weak	Male	21	France	Chemical Engineer	Yes	Symmetric	NA	NA	NA	NA	NA	Yes	0	NA
50	2	Weak	Weak	Male	21	France	Chemical Engineer	Yes	Symmetric	NA	NA	NA	NA	NA	Yes	0	NA
1	3	Weak	Weak	Male	21	Greece	Biochemistry	NA	Symmetric	NA	NA	NA	0	NA	Yes	NA	NA
2	3	Weak	Weak	Male	21	Greece	Biochemistry	Yes	Symmetric	NA	NA	NA	NA	NA	No	0	NA
3	3	Weak	Weak	Male	21	Greece	Biochemistry	Yes	Symmetric	0	0	No	0	NA	No	0	NA
4	3	Weak	Weak	Male	21	Greece	Biochemistry	Yes	Symmetric	1	NA	No	0	0	Yes	0	0
5	3	Weak	Weak	Male	21	Greece	Biochemistry	No	Symmetric	NA	NA	NA	NA	0	No	0	1
6	3	Weak	Weak	Male	21	Greece	Biochemistry	No	Symmetric	0	0	No	0	NA	No	0	NA
7	3	Weak	Weak	Male	21	Greece	Biochemistry	Yes	Symmetric	0	NA	No	0	0	No	0	0
8	3	Weak	Weak	Male	21	Greece	Biochemistry	No	Symmetric	0	NA	Yes	0	1	No	0	0
9	3	Weak	Weak	Male	21	Greece	Biochemistry	No	Symmetric	0	NA	No	0	0	No	0	NA
10	3	Weak	Weak	Male	21	Greece	Biochemistry	No	Symmetric	1	NA	No	0	0	Yes	0	0
11	3	Weak	Weak	Male	21	Greece	Biochemistry	No	Symmetric	NA	NA	NA	NA	1	Yes	0	1
12	3	Weak	Weak	Male	21	Greece	Biochemistry	No	Symmetric	NA	NA	NA	NA	NA	No	0	NA
13	3	Weak	Weak	Male	21	Greece	Biochemistry	Yes	Symmetric	NA	NA	Yes	1	NA	NA	0	NA
14	3	Weak	Weak	Male	21	Greece	Biochemistry	No	Symmetric	NA	NA	NA	NA	0	No	0	NA
15	3	Weak	Weak	Male	21	Greece	Biochemistry	No	Symmetric	1	NA	No	0	0	Yes	0	NA
16	3	Weak	Weak	Male	21	Greece	Biochemistry	No	Symmetric	NA	NA	NA	NA	NA	Yes	0	1
17	3	Weak	Weak	Male	21	Greece	Biochemistry	Yes	Symmetric	NA	NA	NA	NA	1	Yes	0	NA
18	3	Weak	Weak	Male	21	Greece	Biochemistry	No	Symmetric	NA	NA	NA	NA	1	Yes	0	NA
19	3	Weak	Weak	Male	21	Greece	Biochemistry	No	Symmetric	NA	NA	NA	NA	NA	No	0	NA
20	3	Weak	Weak	Male	21	Greece	Biochemistry	Yes	Symmetric	1	0	No	0	NA	Yes	0	NA
21	3	Weak	Weak	Male	21	Greece	Biochemistry	Yes	Symmetric	NA	NA	NA	NA	NA	Yes	0	1
22	3	Weak	Weak	Male	21	Greece	Biochemistry	Yes	Symmetric	NA	NA	NA	NA	NA	Yes	0	NA
23	3	Weak	Weak	Male	21	Greece	Biochemistry	Yes	Symmetric	NA	NA	NA	NA	NA	Yes	0	NA
24	3	Weak	Weak	Male	21	Greece	Biochemistry	Yes	Symmetric	NA	NA	NA	NA	NA	Yes	0	NA
25	3	Weak	Weak	Male	21	Greece	Biochemistry	Yes	Symmetric	NA	NA	NA	NA	NA	Yes	0	NA
26	3	Weak	Weak	Male	21	Greece	Biochemistry	Yes	Symmetric	NA	NA	NA	NA	NA	Yes	0	NA
27	3	Weak	Weak	Male	21	Greece	Biochemistry	Yes	Symmetric	NA	NA	NA	NA	NA	Yes	0	NA
28	3	Weak	Weak	Male	21	Greece	Biochemistry	Yes	Symmetric	NA	NA	NA	NA	NA	Yes	0	NA
29	3	Weak	Weak	Male	21	Greece	Biochemistry	Yes	Symmetric	NA	NA	NA	NA	NA	Yes	0	NA
30	3	Weak	Weak	Male	21	Greece	Biochemistry	Yes	Symmetric	NA	NA	NA	NA	NA	Yes	0	NA
31	3	Weak	Weak	Male	21	Greece	Biochemistry	Yes	Symmetric	NA	NA	NA	NA	NA	Yes	0	NA
32	3	Weak	Weak	Male	21	Greece	Biochemistry	Yes	Symmetric	NA	NA	NA	NA	NA	Yes	0	NA
33	3	Weak	Weak	Male	21	Greece	Biochemistry	Yes	Symmetric	NA	NA	NA	NA	NA	Yes	0	NA
34	3	Weak	Weak	Male	21	Greece	Biochemistry	Yes	Symmetric	NA	NA	NA	NA	NA	Yes	0	NA
35	3	Weak	Weak	Male	21	Greece	Biochemistry	Yes	Symmetric	NA	NA	NA	NA	NA	Yes	0	NA
36	3	Weak	Weak	Male	21	Greece	Biochemistry	Yes	Symmetric	NA	NA	NA	NA	NA	Yes	0	NA
37	3	Weak	Weak	Male	21	Greece	Biochemistry	Yes	Symmetric	NA	NA	NA	NA	NA	Yes	0	NA
38	3	Weak	Weak	Male	21	Greece	Biochemistry	Yes	Symmetric	NA	NA	NA	NA	NA	Yes	0	NA
39	3	Weak	Weak	Male	21	Greece	Biochemistry	Yes	Symmetric	NA	NA	NA	NA	NA	Yes	0	NA
40	3	Weak	Weak	Male	21	Greece	Biochemistry	Yes	Symmetric	NA	NA	NA	NA	NA	Yes	0	NA
41	3	Weak	Weak	Male	21	Greece	Biochemistry	Yes	Symmetric	NA	NA	NA	NA	NA	Yes	0	NA
42	3	Weak	Weak	Male	21	Greece	Biochemistry	Yes	Symmetric	NA	NA	NA	NA	NA	Yes	0	NA
43	3	Weak	Weak	Male	21	Greece	Biochemistry	Yes	Symmetric	NA	NA	NA	NA	NA	Yes	0	NA
44	3	Weak	Weak	Male	21	Greece	Biochemistry	Yes	Symmetric	NA	NA	NA	NA	NA	Yes	0	NA
45	3	Weak	Weak	Male	21	Greece	Biochemistry	Yes	Symmetric	NA	NA	NA	NA	NA	No	0	NA
46	3	Weak	Weak	Male	21	Greece	Biochemistry	Yes	Symmetric	0	NA	Yes	0	0	No	0	NA
47	3	Weak	Weak	Male	21	Greece	Biochemistry	No	Symmetric	0	NA	No	0	0	No	0	NA
48	3	Weak	Weak	Male	21	Greece	Biochemistry	No	Symmetric	0	NA	No	0	0	No	0	0
49	3	Weak	Weak	Male	21	Greece	Biochemistry	No	Symmetric	0	NA	No	0	0	No	0	0
50	3	Weak	Weak	Male	21	Greece	Biochemistry	No	Symmetric	0	NA	No	0	0	No	0	0
1	4	Weak	Weak	Female	19	Hong Kong	Psychology	NA	Symmetric	NA	NA	NA	0	NA	Yes	NA	NA
2	4	Weak	Weak	Female	19	Hong Kong	Psychology	Yes	Symmetric	NA	NA	NA	NA	0	Yes	0	NA
3	4	Weak	Weak	Female	19	Hong Kong	Psychology	No	Symmetric	NA	NA	NA	NA	0	Yes	0	NA
4	4	Weak	Weak	Female	19	Hong Kong	Psychology	No	Symmetric	NA	NA	NA	NA	NA	No	0	NA
5	4	Weak	Weak	Female	19	Hong Kong	Psychology	Yes	Symmetric	0	NA	No	0	0	No	0	NA
6	4	Weak	Weak	Female	19	Hong Kong	Psychology	No	Symmetric	1	NA	No	0	0	Yes	0	0
7	4	Weak	Weak	Female	19	Hong Kong	Psychology	No	Symmetric	NA	NA	NA	NA	1	No	0	1
8	4	Weak	Weak	Female	19	Hong Kong	Psychology	No	Symmetric	0	NA	No	0	0	No	0	NA
9	4	Weak	Weak	Female	19	Hong Kong	Psychology	No	Symmetric	0	NA	Yes	0	0	No	0	0
10	4	Weak	Weak	Female	19	Hong Kong	Psychology	No	Symmetric	0	0	No	0	NA	No	0	NA
11	4	Weak	Weak	Female	19	Hong Kong	Psychology	Yes	Symmetric	0	0	No	0	NA	No	0	0
12	4	Weak	Weak	Female	19	Hong Kong	Psychology	Yes	Symmetric	1	NA	Yes	0	1	Yes	0	0
13	4	Weak	Weak	Female	19	Hong Kong	Psychology	No	Symmetric	NA	NA	NA	NA	NA	NA	0	NA
14	4	Weak	Weak	Female	19	Hong Kong	Psychology	No	Symmetric	NA	NA	NA	NA	0	No	1	NA
15	4	Weak	Weak	Female	19	Hong Kong	Psychology	No	Symmetric	0	0	No	0	NA	No	0	NA
16	4	Weak	Weak	Female	19	Hong Kong	Psychology	Yes	Symmetric	1	0	No	0	NA	Yes	0	0
17	4	Weak	Weak	Female	19	Hong Kong	Psychology	Yes	Symmetric	NA	NA	NA	NA	NA	No	0	1
18	4	Weak	Weak	Female	19	Hong Kong	Psychology	Yes	Symmetric	0	0	Yes	0	NA	No	0	NA
19	4	Weak	Weak	Female	19	Hong Kong	Psychology	Yes	Symmetric	1	NA	Yes	0	0	Yes	0	NA
20	4	Weak	Weak	Female	19	Hong Kong	Psychology	No	Symmetric	NA	NA	NA	NA	NA	Yes	0	NA
21	4	Weak	Weak	Female	19	Hong Kong	Psychology	Yes	Symmetric	NA	NA	NA	NA	NA	Yes	0	NA
22	4	Weak	Weak	Female	19	Hong Kong	Psychology	Yes	Symmetric	NA	NA	NA	NA	NA	Yes	0	NA
23	4	Weak	Weak	Female	19	Hong Kong	Psychology	Yes	Symmetric	NA	NA	NA	NA	NA	Yes	0	NA
24	4	Weak	Weak	Female	19	Hong Kong	Psychology	Yes	Symmetric	NA	NA	NA	NA	NA	Yes	0	NA
25	4	Weak	Weak	Female	19	Hong Kong	Psychology	Yes	Symmetric	NA	NA	NA	NA	NA	Yes	0	NA
26	4	Weak	Weak	Female	19	Hong Kong	Psychology	Yes	Symmetric	NA	NA	NA	NA	NA	Yes	0	NA
27	4	Weak	Weak	Female	19	Hong Kong	Psychology	Yes	Symmetric	NA	NA	NA	NA	NA	Yes	0	NA
28	4	Weak	Weak	Female	19	Hong Kong	Psychology	Yes	Symmetric	NA	NA	NA	NA	NA	Yes	0	NA
29	4	Weak	Weak	Female	19	Hong Kong	Psychology	Yes	Symmetric	NA	NA	NA	NA	NA	Yes	0	NA
30	4	Weak	Weak	Female	19	Hong Kong	Psychology	Yes	Symmetric	NA	NA	NA	NA	NA	Yes	0	NA
31	4	Weak	Weak	Female	19	Hong Kong	Psychology	Yes	Symmetric	NA	NA	NA	NA	NA	Yes	0	NA
32	4	Weak	Weak	Female	19	Hong Kong	Psychology	Yes	Symmetric	NA	NA	NA	NA	NA	Yes	0	NA
33	4	Weak	Weak	Female	19	Hong Kong	Psychology	Yes	Symmetric	NA	NA	NA	NA	NA	Yes	0	NA
34	4	Weak	Weak	Female	19	Hong Kong	Psychology	Yes	Symmetric	NA	NA	NA	NA	NA	Yes	0	NA
35	4	Weak	Weak	Female	19	Hong Kong	Psychology	Yes	Symmetric	NA	NA	NA	NA	NA	Yes	0	NA
36	4	Weak	Weak	Female	19	Hong Kong	Psychology	Yes	Symmetric	NA	NA	NA	NA	NA	Yes	0	NA
37	4	Weak	Weak	Female	19	Hong Kong	Psychology	Yes	Symmetric	NA	NA	NA	NA	NA	Yes	0	NA
38	4	Weak	Weak	Female	19	Hong Kong	Psychology	Yes	Symmetric	NA	NA	NA	NA	NA	Yes	0	NA
39	4	Weak	Weak	Female	19	Hong Kong	Psychology	Yes	Symmetric	NA	NA	NA	NA	NA	Yes	0	NA
40	4	Weak	Weak	Female	19	Hong Kong	Psychology	Yes	Symmetric	NA	NA	NA	NA	NA	Yes	0	NA
41	4	Weak	Weak	Female	19	Hong Kong	Psychology	Yes	Symmetric	NA	NA	NA	NA	NA	Yes	0	NA
42	4	Weak	Weak	Female	19	Hong Kong	Psychology	Yes	Symmetric	NA	NA	NA	NA	NA	Yes	0	NA
43	4	Weak	Weak	Female	19	Hong Kong	Psychology	Yes	Symmetric	NA	NA	NA	NA	NA	Yes	0	NA
44	4	Weak	Weak	Female	19	Hong Kong	Psychology	Yes	Symmetric	NA	NA	NA	NA	NA	Yes	0	NA
45	4	Weak	Weak	Female	19	Hong Kong	Psychology	Yes	Symmetric	NA	NA	NA	NA	1	Yes	0	NA
46	4	Weak	Weak	Female	19	Hong Kong	Psychology	No	Symmetric	NA	NA	NA	NA	0	No	0	NA
47	4	Weak	Weak	Female	19	Hong Kong	Psychology	No	Symmetric	0	NA	No	0	0	No	0	NA
48	4	Weak	Weak	Female	19	Hong Kong	Psychology	No	Symmetric	0	NA	No	0	0	No	0	0
49	4	Weak	Weak	Female	19	Hong Kong	Psychology	No	Symmetric	0	NA	No	0	0	No	0	0
50	4	Weak	Weak	Female	19	Hong Kong	Psychology	No	Symmetric	0	NA	No	0	0	No	0	0
1	5	Weak	Strong	Female	20	Singapore	Biotechnology	NA	Asymmetric	NA	NA	NA	0	NA	Yes	NA	NA
2	5	Weak	Strong	Female	20	Singapore	Biotechnology	Yes	Asymmetric	NA	NA	NA	NA	NA	Yes	0	NA
3	5	Weak	Strong	Female	20	Singapore	Biotechnology	Yes	Asymmetric	NA	NA	NA	NA	NA	No	0	NA
4	5	Weak	Strong	Female	20	Singapore	Biotechnology	Yes	Asymmetric	NA	NA	No	1	NA	NA	0	NA
5	5	Weak	Strong	Female	20	Singapore	Biotechnology	Yes	Asymmetric	NA	NA	NA	NA	NA	Yes	0	NA
6	5	Weak	Strong	Female	20	Singapore	Biotechnology	Yes	Asymmetric	NA	NA	NA	NA	NA	No	0	NA
7	5	Weak	Strong	Female	20	Singapore	Biotechnology	Yes	Asymmetric	1	0	No	0	NA	Yes	0	NA
8	5	Weak	Strong	Female	20	Singapore	Biotechnology	Yes	Asymmetric	NA	NA	NA	NA	NA	Yes	0	1
9	5	Weak	Strong	Female	20	Singapore	Biotechnology	Yes	Asymmetric	NA	NA	NA	NA	NA	Yes	0	NA
10	5	Weak	Strong	Female	20	Singapore	Biotechnology	Yes	Asymmetric	NA	NA	NA	NA	NA	Yes	0	NA
11	5	Weak	Strong	Female	20	Singapore	Biotechnology	Yes	Asymmetric	NA	NA	NA	NA	NA	Yes	0	NA
12	5	Weak	Strong	Female	20	Singapore	Biotechnology	Yes	Asymmetric	NA	NA	NA	NA	NA	Yes	0	NA
13	5	Weak	Strong	Female	20	Singapore	Biotechnology	Yes	Asymmetric	NA	NA	NA	NA	NA	Yes	0	NA
14	5	Weak	Strong	Female	20	Singapore	Biotechnology	Yes	Asymmetric	NA	NA	NA	NA	NA	Yes	0	NA
15	5	Weak	Strong	Female	20	Singapore	Biotechnology	Yes	Asymmetric	NA	NA	NA	NA	NA	Yes	0	NA
16	5	Weak	Strong	Female	20	Singapore	Biotechnology	Yes	Asymmetric	NA	NA	NA	NA	NA	Yes	0	NA
17	5	Weak	Strong	Female	20	Singapore	Biotechnology	Yes	Asymmetric	NA	NA	NA	NA	NA	Yes	0	NA
18	5	Weak	Strong	Female	20	Singapore	Biotechnology	Yes	Asymmetric	NA	NA	NA	NA	NA	Yes	0	NA
19	5	Weak	Strong	Female	20	Singapore	Biotechnology	Yes	Asymmetric	NA	NA	NA	NA	NA	Yes	0	NA
20	5	Weak	Strong	Female	20	Singapore	Biotechnology	Yes	Asymmetric	NA	NA	NA	NA	NA	Yes	0	NA
21	5	Weak	Strong	Female	20	Singapore	Biotechnology	Yes	Asymmetric	NA	NA	NA	NA	NA	Yes	0	NA
22	5	Weak	Strong	Female	20	Singapore	Biotechnology	Yes	Asymmetric	NA	NA	NA	NA	NA	Yes	0	NA
23	5	Weak	Strong	Female	20	Singapore	Biotechnology	Yes	Asymmetric	NA	NA	NA	NA	NA	Yes	0	NA
24	5	Weak	Strong	Female	20	Singapore	Biotechnology	Yes	Asymmetric	NA	NA	NA	NA	NA	Yes	0	NA
25	5	Weak	Strong	Female	20	Singapore	Biotechnology	Yes	Asymmetric	NA	NA	NA	NA	NA	Yes	0	NA
26	5	Weak	Strong	Female	20	Singapore	Biotechnology	Yes	Asymmetric	NA	NA	NA	NA	NA	Yes	0	NA
27	5	Weak	Strong	Female	20	Singapore	Biotechnology	Yes	Asymmetric	NA	NA	NA	NA	NA	Yes	0	NA
28	5	Weak	Strong	Female	20	Singapore	Biotechnology	Yes	Asymmetric	NA	NA	NA	NA	NA	Yes	0	NA
29	5	Weak	Strong	Female	20	Singapore	Biotechnology	Yes	Asymmetric	NA	NA	NA	NA	NA	Yes	0	NA
30	5	Weak	Strong	Female	20	Singapore	Biotechnology	Yes	Asymmetric	NA	NA	NA	NA	NA	Yes	0	NA
31	5	Weak	Strong	Female	20	Singapore	Biotechnology	Yes	Asymmetric	NA	NA	NA	NA	NA	Yes	0	NA
32	5	Weak	Strong	Female	20	Singapore	Biotechnology	Yes	Asymmetric	NA	NA	NA	NA	NA	Yes	0	NA
33	5	Weak	Strong	Female	20	Singapore	Biotechnology	Yes	Asymmetric	NA	NA	NA	NA	NA	Yes	0	NA
34	5	Weak	Strong	Female	20	Singapore	Biotechnology	Yes	Asymmetric	NA	NA	NA	NA	NA	Yes	0	NA
35	5	Weak	Strong	Female	20	Singapore	Biotechnology	Yes	Asymmetric	NA	NA	NA	NA	NA	Yes	0	NA
36	5	Weak	Strong	Female	20	Singapore	Biotechnology	Yes	Asymmetric	NA	NA	NA	NA	NA	Yes	0	NA
37	5	Weak	Strong	Female	20	Singapore	Biotechnology	Yes	Asymmetric	NA	NA	NA	NA	NA	Yes	0	NA
38	5	Weak	Strong	Female	20	Singapore	Biotechnology	Yes	Asymmetric	NA	NA	NA	NA	NA	Yes	0	NA
39	5	Weak	Strong	Female	20	Singapore	Biotechnology	Yes	Asymmetric	NA	NA	NA	NA	NA	Yes	0	NA
40	5	Weak	Strong	Female	20	Singapore	Biotechnology	Yes	Asymmetric	NA	NA	NA	NA	NA	Yes	0	NA
41	5	Weak	Strong	Female	20	Singapore	Biotechnology	Yes	Asymmetric	NA	NA	NA	NA	NA	Yes	0	NA
42	5	Weak	Strong	Female	20	Singapore	Biotechnology	Yes	Asymmetric	NA	NA	NA	NA	NA	Yes	0	NA
43	5	Weak	Strong	Female	20	Singapore	Biotechnology	Yes	Asymmetric	NA	NA	NA	NA	NA	Yes	0	NA
44	5	Weak	Strong	Female	20	Singapore	Biotechnology	Yes	Asymmetric	NA	NA	NA	NA	NA	Yes	0	NA
45	5	Weak	Strong	Female	20	Singapore	Biotechnology	Yes	Asymmetric	NA	NA	NA	NA	NA	Yes	0	NA
46	5	Weak	Strong	Female	20	Singapore	Biotechnology	Yes	Asymmetric	NA	NA	NA	NA	NA	Yes	0	NA
47	5	Weak	Strong	Female	20	Singapore	Biotechnology	Yes	Asymmetric	NA	NA	NA	NA	NA	Yes	0	NA
48	5	Weak	Strong	Female	20	Singapore	Biotechnology	Yes	Asymmetric	NA	NA	NA	NA	NA	Yes	0	NA
49	5	Weak	Strong	Female	20	Singapore	Biotechnology	Yes	Asymmetric	NA	NA	NA	NA	NA	Yes	0	NA
50	5	Weak	Strong	Female	20	Singapore	Biotechnology	Yes	Asymmetric	NA	NA	NA	NA	NA	Yes	0	NA
1	6	Weak	Strong	Male	20	MALAYSIA	BARTLETT	NA	Asymmetric	NA	NA	NA	0	0	No	NA	NA
2	6	Weak	Strong	Male	20	MALAYSIA	BARTLETT	No	Asymmetric	0	NA	Yes	0	0	No	0	NA
3	6	Weak	Strong	Male	20	MALAYSIA	BARTLETT	No	Asymmetric	0	NA	No	0	0	No	0	NA
4	6	Weak	Strong	Male	20	MALAYSIA	BARTLETT	No	Asymmetric	0	0	No	0	NA	No	0	0
5	6	Weak	Strong	Male	20	MALAYSIA	BARTLETT	Yes	Asymmetric	0	NA	No	0	0	No	0	0
6	6	Weak	Strong	Male	20	MALAYSIA	BARTLETT	No	Asymmetric	1	NA	Yes	0	0	Yes	0	0
7	6	Weak	Strong	Male	20	MALAYSIA	BARTLETT	No	Asymmetric	NA	NA	NA	NA	NA	Yes	0	NA
8	6	Weak	Strong	Male	20	MALAYSIA	BARTLETT	Yes	Asymmetric	NA	NA	NA	NA	0	Yes	0	NA
9	6	Weak	Strong	Male	20	MALAYSIA	BARTLETT	No	Asymmetric	NA	NA	NA	NA	NA	No	0	NA
10	6	Weak	Strong	Male	20	MALAYSIA	BARTLETT	Yes	Asymmetric	1	NA	No	0	0	Yes	0	NA
11	6	Weak	Strong	Male	20	MALAYSIA	BARTLETT	No	Asymmetric	NA	NA	NA	NA	NA	No	0	1
12	6	Weak	Strong	Male	20	MALAYSIA	BARTLETT	Yes	Asymmetric	1	NA	No	0	0	Yes	0	NA
13	6	Weak	Strong	Male	20	MALAYSIA	BARTLETT	No	Asymmetric	NA	NA	NA	NA	NA	No	0	1
14	6	Weak	Strong	Male	20	MALAYSIA	BARTLETT	Yes	Asymmetric	1	NA	No	0	0	Yes	0	NA
15	6	Weak	Strong	Male	20	MALAYSIA	BARTLETT	No	Asymmetric	NA	NA	NA	NA	NA	No	0	1
16	6	Weak	Strong	Male	20	MALAYSIA	BARTLETT	Yes	Asymmetric	1	NA	No	0	0	Yes	0	NA
17	6	Weak	Strong	Male	20	MALAYSIA	BARTLETT	No	Asymmetric	NA	NA	NA	NA	NA	Yes	0	1
18	6	Weak	Strong	Male	20	MALAYSIA	BARTLETT	Yes	Asymmetric	NA	NA	NA	NA	NA	Yes	0	NA
19	6	Weak	Strong	Male	20	MALAYSIA	BARTLETT	Yes	Asymmetric	NA	NA	NA	NA	NA	Yes	0	NA
20	6	Weak	Strong	Male	20	MALAYSIA	BARTLETT	Yes	Asymmetric	NA	NA	NA	NA	NA	Yes	0	NA
21	6	Weak	Strong	Male	20	MALAYSIA	BARTLETT	Yes	Asymmetric	NA	NA	NA	NA	NA	Yes	0	NA
22	6	Weak	Strong	Male	20	MALAYSIA	BARTLETT	Yes	Asymmetric	NA	NA	NA	NA	NA	Yes	0	NA
23	6	Weak	Strong	Male	20	MALAYSIA	BARTLETT	Yes	Asymmetric	NA	NA	NA	NA	NA	Yes	0	NA
24	6	Weak	Strong	Male	20	MALAYSIA	BARTLETT	Yes	Asymmetric	NA	NA	NA	NA	NA	Yes	0	NA
25	6	Weak	Strong	Male	20	MALAYSIA	BARTLETT	Yes	Asymmetric	NA	NA	NA	NA	NA	Yes	0	NA
26	6	Weak	Strong	Male	20	MALAYSIA	BARTLETT	Yes	Asymmetric	NA	NA	NA	NA	NA	Yes	0	NA
27	6	Weak	Strong	Male	20	MALAYSIA	BARTLETT	Yes	Asymmetric	NA	NA	NA	NA	NA	Yes	0	NA
28	6	Weak	Strong	Male	20	MALAYSIA	BARTLETT	Yes	Asymmetric	NA	NA	NA	NA	NA	Yes	0	NA
29	6	Weak	Strong	Male	20	MALAYSIA	BARTLETT	Yes	Asymmetric	NA	NA	NA	NA	NA	Yes	0	NA
30	6	Weak	Strong	Male	20	MALAYSIA	BARTLETT	Yes	Asymmetric	NA	NA	NA	NA	NA	Yes	0	NA
31	6	Weak	Strong	Male	20	MALAYSIA	BARTLETT	Yes	Asymmetric	NA	NA	NA	NA	NA	Yes	0	NA
32	6	Weak	Strong	Male	20	MALAYSIA	BARTLETT	Yes	Asymmetric	NA	NA	NA	NA	NA	Yes	0	NA
33	6	Weak	Strong	Male	20	MALAYSIA	BARTLETT	Yes	Asymmetric	NA	NA	NA	NA	NA	Yes	0	NA
34	6	Weak	Strong	Male	20	MALAYSIA	BARTLETT	Yes	Asymmetric	NA	NA	NA	NA	NA	Yes	0	NA
35	6	Weak	Strong	Male	20	MALAYSIA	BARTLETT	Yes	Asymmetric	NA	NA	NA	NA	NA	Yes	0	NA
36	6	Weak	Strong	Male	20	MALAYSIA	BARTLETT	Yes	Asymmetric	NA	NA	NA	NA	NA	Yes	0	NA
37	6	Weak	Strong	Male	20	MALAYSIA	BARTLETT	Yes	Asymmetric	NA	NA	NA	NA	NA	Yes	0	NA
38	6	Weak	Strong	Male	20	MALAYSIA	BARTLETT	Yes	Asymmetric	NA	NA	NA	NA	NA	Yes	0	NA
39	6	Weak	Strong	Male	20	MALAYSIA	BARTLETT	Yes	Asymmetric	NA	NA	NA	NA	NA	Yes	0	NA
40	6	Weak	Strong	Male	20	MALAYSIA	BARTLETT	Yes	Asymmetric	NA	NA	NA	NA	NA	Yes	0	NA
41	6	Weak	Strong	Male	20	MALAYSIA	BARTLETT	Yes	Asymmetric	NA	NA	NA	NA	NA	Yes	0	NA
42	6	Weak	Strong	Male	20	MALAYSIA	BARTLETT	Yes	Asymmetric	NA	NA	NA	NA	NA	NA	0	NA
43	6	Weak	Strong	Male	20	MALAYSIA	BARTLETT	Yes	Asymmetric	NA	NA	NA	NA	NA	Yes	0	NA
44	6	Weak	Strong	Male	20	MALAYSIA	BARTLETT	Yes	Asymmetric	NA	NA	NA	NA	NA	Yes	0	NA
45	6	Weak	Strong	Male	20	MALAYSIA	BARTLETT	Yes	Asymmetric	NA	NA	NA	NA	NA	Yes	0	NA
46	6	Weak	Strong	Male	20	MALAYSIA	BARTLETT	Yes	Asymmetric	NA	NA	NA	NA	NA	Yes	0	NA
47	6	Weak	Strong	Male	20	MALAYSIA	BARTLETT	Yes	Asymmetric	NA	NA	NA	NA	NA	Yes	0	NA
48	6	Weak	Strong	Male	20	MALAYSIA	BARTLETT	Yes	Asymmetric	NA	NA	NA	NA	NA	Yes	0	NA
49	6	Weak	Strong	Male	20	MALAYSIA	BARTLETT	Yes	Asymmetric	NA	NA	NA	NA	NA	Yes	0	NA
50	6	Weak	Strong	Male	20	MALAYSIA	BARTLETT	Yes	Asymmetric	NA	NA	NA	NA	NA	Yes	0	NA
1	7	Weak	Strong	Male	22	Italy	Engineering	NA	Asymmetric	NA	NA	NA	0	NA	Yes	NA	NA
2	7	Weak	Strong	Male	22	Italy	Engineering	Yes	Asymmetric	NA	NA	NA	NA	NA	Yes	0	NA
3	7	Weak	Strong	Male	22	Italy	Engineering	Yes	Asymmetric	NA	NA	NA	NA	NA	Yes	0	NA
4	7	Weak	Strong	Male	22	Italy	Engineering	Yes	Asymmetric	NA	NA	NA	NA	NA	Yes	0	NA
5	7	Weak	Strong	Male	22	Italy	Engineering	Yes	Asymmetric	NA	NA	NA	NA	NA	Yes	0	NA
6	7	Weak	Strong	Male	22	Italy	Engineering	Yes	Asymmetric	NA	NA	NA	NA	NA	Yes	0	NA
7	7	Weak	Strong	Male	22	Italy	Engineering	Yes	Asymmetric	NA	NA	NA	NA	NA	Yes	0	NA
8	7	Weak	Strong	Male	22	Italy	Engineering	Yes	Asymmetric	NA	NA	NA	NA	NA	Yes	0	NA
9	7	Weak	Strong	Male	22	Italy	Engineering	Yes	Asymmetric	NA	NA	NA	NA	NA	Yes	0	NA
10	7	Weak	Strong	Male	22	Italy	Engineering	Yes	Asymmetric	NA	NA	NA	NA	NA	Yes	0	NA
11	7	Weak	Strong	Male	22	Italy	Engineering	Yes	Asymmetric	NA	NA	NA	NA	NA	Yes	0	NA
12	7	Weak	Strong	Male	22	Italy	Engineering	Yes	Asymmetric	NA	NA	NA	NA	NA	Yes	0	NA
13	7	Weak	Strong	Male	22	Italy	Engineering	Yes	Asymmetric	NA	NA	NA	NA	NA	Yes	0	NA
14	7	Weak	Strong	Male	22	Italy	Engineering	Yes	Asymmetric	NA	NA	NA	NA	NA	Yes	0	NA
15	7	Weak	Strong	Male	22	Italy	Engineering	Yes	Asymmetric	NA	NA	NA	NA	NA	Yes	0	NA
16	7	Weak	Strong	Male	22	Italy	Engineering	Yes	Asymmetric	NA	NA	NA	NA	NA	Yes	0	NA
17	7	Weak	Strong	Male	22	Italy	Engineering	Yes	Asymmetric	NA	NA	NA	NA	NA	Yes	0	NA
18	7	Weak	Strong	Male	22	Italy	Engineering	Yes	Asymmetric	NA	NA	NA	NA	NA	Yes	0	NA
19	7	Weak	Strong	Male	22	Italy	Engineering	Yes	Asymmetric	NA	NA	NA	NA	NA	Yes	0	NA
20	7	Weak	Strong	Male	22	Italy	Engineering	Yes	Asymmetric	NA	NA	NA	NA	NA	Yes	0	NA
21	7	Weak	Strong	Male	22	Italy	Engineering	Yes	Asymmetric	NA	NA	NA	NA	NA	Yes	0	NA
22	7	Weak	Strong	Male	22	Italy	Engineering	Yes	Asymmetric	NA	NA	NA	NA	NA	Yes	0	NA
23	7	Weak	Strong	Male	22	Italy	Engineering	Yes	Asymmetric	NA	NA	NA	NA	NA	Yes	0	NA
24	7	Weak	Strong	Male	22	Italy	Engineering	Yes	Asymmetric	NA	NA	NA	NA	NA	Yes	0	NA
25	7	Weak	Strong	Male	22	Italy	Engineering	Yes	Asymmetric	NA	NA	NA	NA	NA	Yes	0	NA
26	7	Weak	Strong	Male	22	Italy	Engineering	Yes	Asymmetric	NA	NA	NA	NA	NA	Yes	0	NA
27	7	Weak	Strong	Male	22	Italy	Engineering	Yes	Asymmetric	NA	NA	NA	NA	NA	Yes	0	NA
28	7	Weak	Strong	Male	22	Italy	Engineering	Yes	Asymmetric	NA	NA	NA	NA	NA	Yes	0	NA
29	7	Weak	Strong	Male	22	Italy	Engineering	Yes	Asymmetric	NA	NA	NA	NA	NA	Yes	0	NA
30	7	Weak	Strong	Male	22	Italy	Engineering	Yes	Asymmetric	NA	NA	NA	NA	NA	Yes	0	NA
31	7	Weak	Strong	Male	22	Italy	Engineering	Yes	Asymmetric	NA	NA	NA	NA	NA	Yes	0	NA
32	7	Weak	Strong	Male	22	Italy	Engineering	Yes	Asymmetric	NA	NA	NA	NA	NA	Yes	0	NA
33	7	Weak	Strong	Male	22	Italy	Engineering	Yes	Asymmetric	NA	NA	NA	NA	NA	Yes	0	NA
34	7	Weak	Strong	Male	22	Italy	Engineering	Yes	Asymmetric	NA	NA	NA	NA	NA	Yes	0	NA
35	7	Weak	Strong	Male	22	Italy	Engineering	Yes	Asymmetric	NA	NA	NA	NA	NA	Yes	0	NA
36	7	Weak	Strong	Male	22	Italy	Engineering	Yes	Asymmetric	NA	NA	NA	NA	NA	Yes	0	NA
37	7	Weak	Strong	Male	22	Italy	Engineering	Yes	Asymmetric	NA	NA	NA	NA	NA	Yes	0	NA
38	7	Weak	Strong	Male	22	Italy	Engineering	Yes	Asymmetric	NA	NA	NA	NA	NA	Yes	0	NA
39	7	Weak	Strong	Male	22	Italy	Engineering	Yes	Asymmetric	NA	NA	NA	NA	NA	Yes	0	NA
40	7	Weak	Strong	Male	22	Italy	Engineering	Yes	Asymmetric	NA	NA	NA	NA	NA	Yes	0	NA
41	7	Weak	Strong	Male	22	Italy	Engineering	Yes	Asymmetric	NA	NA	NA	NA	NA	Yes	0	NA
42	7	Weak	Strong	Male	22	Italy	Engineering	Yes	Asymmetric	NA	NA	NA	NA	NA	Yes	0	NA
43	7	Weak	Strong	Male	22	Italy	Engineering	Yes	Asymmetric	NA	NA	NA	NA	NA	Yes	0	NA
44	7	Weak	Strong	Male	22	Italy	Engineering	Yes	Asymmetric	NA	NA	NA	NA	NA	Yes	0	NA
45	7	Weak	Strong	Male	22	Italy	Engineering	Yes	Asymmetric	NA	NA	NA	NA	NA	Yes	0	NA
46	7	Weak	Strong	Male	22	Italy	Engineering	Yes	Asymmetric	NA	NA	NA	NA	NA	Yes	0	NA
47	7	Weak	Strong	Male	22	Italy	Engineering	Yes	Asymmetric	NA	NA	NA	NA	NA	Yes	0	NA
48	7	Weak	Strong	Male	22	Italy	Engineering	Yes	Asymmetric	NA	NA	NA	NA	NA	Yes	0	NA
49	7	Weak	Strong	Male	22	Italy	Engineering	Yes	Asymmetric	NA	NA	NA	NA	NA	Yes	0	NA
50	7	Weak	Strong	Male	22	Italy	Engineering	Yes	Asymmetric	NA	NA	NA	NA	NA	Yes	0	NA
1	8	Weak	Strong	Female	20	India	Anthropology	NA	Asymmetric	NA	NA	NA	0	NA	Yes	NA	NA
2	8	Weak	Strong	Female	20	India	Anthropology	Yes	Asymmetric	NA	NA	NA	NA	NA	No	0	NA
3	8	Weak	Strong	Female	20	India	Anthropology	Yes	Asymmetric	1	0	Yes	0	NA	Yes	0	NA
4	8	Weak	Strong	Female	20	India	Anthropology	Yes	Asymmetric	NA	NA	NA	NA	NA	No	0	NA
5	8	Weak	Strong	Female	20	India	Anthropology	Yes	Asymmetric	0	NA	No	0	0	No	0	NA
6	8	Weak	Strong	Female	20	India	Anthropology	No	Asymmetric	1	NA	No	0	0	Yes	0	0
7	8	Weak	Strong	Female	20	India	Anthropology	No	Asymmetric	NA	NA	NA	NA	0	No	0	1
8	8	Weak	Strong	Female	20	India	Anthropology	No	Asymmetric	1	NA	No	0	0	Yes	0	NA
9	8	Weak	Strong	Female	20	India	Anthropology	No	Asymmetric	NA	NA	NA	NA	0	No	0	1
10	8	Weak	Strong	Female	20	India	Anthropology	No	Asymmetric	0	NA	Yes	0	0	No	0	NA
11	8	Weak	Strong	Female	20	India	Anthropology	No	Asymmetric	1	NA	Yes	0	1	Yes	0	NA
12	8	Weak	Strong	Female	20	India	Anthropology	No	Asymmetric	NA	NA	NA	NA	0	No	0	NA
13	8	Weak	Strong	Female	20	India	Anthropology	No	Asymmetric	0	NA	Yes	0	0	No	0	NA
14	8	Weak	Strong	Female	20	India	Anthropology	No	Asymmetric	1	NA	Yes	0	1	Yes	0	NA
15	8	Weak	Strong	Female	20	India	Anthropology	No	Asymmetric	NA	NA	NA	NA	NA	NA	0	NA
16	8	Weak	Strong	Female	20	India	Anthropology	No	Asymmetric	NA	NA	NA	NA	0	No	0	NA
17	8	Weak	Strong	Female	20	India	Anthropology	No	Asymmetric	0	0	No	0	NA	No	0	NA
18	8	Weak	Strong	Female	20	India	Anthropology	Yes	Asymmetric	0	1	Yes	0	NA	No	0	0
19	8	Weak	Strong	Female	20	India	Anthropology	Yes	Asymmetric	0	0	Yes	0	NA	No	0	NA
20	8	Weak	Strong	Female	20	India	Anthropology	Yes	Asymmetric	1	NA	Yes	0	0	Yes	0	NA
21	8	Weak	Strong	Female	20	India	Anthropology	No	Asymmetric	NA	NA	NA	NA	0	Yes	0	NA
22	8	Weak	Strong	Female	20	India	Anthropology	No	Asymmetric	NA	NA	NA	NA	0	Yes	0	NA
23	8	Weak	Strong	Female	20	India	Anthropology	No	Asymmetric	NA	NA	NA	NA	0	Yes	0	NA
24	8	Weak	Strong	Female	20	India	Anthropology	No	Asymmetric	NA	NA	NA	NA	0	Yes	0	NA
25	8	Weak	Strong	Female	20	India	Anthropology	No	Asymmetric	NA	NA	NA	NA	0	No	0	NA
26	8	Weak	Strong	Female	20	India	Anthropology	No	Asymmetric	0	NA	No	0	0	No	0	NA
27	8	Weak	Strong	Female	20	India	Anthropology	No	Asymmetric	0	NA	Yes	0	0	No	0	0
28	8	Weak	Strong	Female	20	India	Anthropology	No	Asymmetric	NA	NA	Yes	1	NA	NA	0	NA
29	8	Weak	Strong	Female	20	India	Anthropology	No	Asymmetric	NA	NA	NA	NA	NA	NA	0	NA
30	8	Weak	Strong	Female	20	India	Anthropology	No	Asymmetric	NA	NA	NA	NA	NA	NA	0	NA
31	8	Weak	Strong	Female	20	India	Anthropology	No	Asymmetric	NA	NA	NA	NA	0	No	0	NA
32	8	Weak	Strong	Female	20	India	Anthropology	No	Asymmetric	0	NA	No	0	0	No	0	NA
33	8	Weak	Strong	Female	20	India	Anthropology	No	Asymmetric	0	NA	No	0	0	No	0	0
34	8	Weak	Strong	Female	20	India	Anthropology	No	Asymmetric	NA	NA	Yes	1	NA	NA	0	0
35	8	Weak	Strong	Female	20	India	Anthropology	No	Asymmetric	NA	NA	NA	NA	NA	NA	0	NA
36	8	Weak	Strong	Female	20	India	Anthropology	No	Asymmetric	NA	NA	NA	NA	NA	NA	0	NA
37	8	Weak	Strong	Female	20	India	Anthropology	No	Asymmetric	NA	NA	NA	NA	NA	NA	0	NA
38	8	Weak	Strong	Female	20	India	Anthropology	No	Asymmetric	NA	NA	NA	NA	NA	NA	0	NA
39	8	Weak	Strong	Female	20	India	Anthropology	No	Asymmetric	NA	NA	NA	NA	NA	NA	0	NA
40	8	Weak	Strong	Female	20	India	Anthropology	No	Asymmetric	NA	NA	NA	NA	NA	NA	0	NA
41	8	Weak	Strong	Female	20	India	Anthropology	No	Asymmetric	NA	NA	NA	NA	NA	NA	0	NA
42	8	Weak	Strong	Female	20	India	Anthropology	No	Asymmetric	NA	NA	NA	NA	0	No	0	NA
43	8	Weak	Strong	Female	20	India	Anthropology	No	Asymmetric	NA	NA	No	1	NA	NA	0	NA
44	8	Weak	Strong	Female	20	India	Anthropology	Yes	Asymmetric	NA	NA	NA	NA	NA	NA	0	NA
45	8	Weak	Strong	Female	20	India	Anthropology	No	Asymmetric	NA	NA	NA	NA	NA	NA	0	NA
46	8	Weak	Strong	Female	20	India	Anthropology	No	Asymmetric	NA	NA	NA	NA	NA	NA	0	NA
47	8	Weak	Strong	Female	20	India	Anthropology	No	Asymmetric	NA	NA	NA	NA	NA	NA	0	NA
48	8	Weak	Strong	Female	20	India	Anthropology	No	Asymmetric	NA	NA	NA	NA	NA	NA	0	NA
49	8	Weak	Strong	Female	20	India	Anthropology	No	Asymmetric	NA	NA	NA	NA	NA	NA	0	NA
50	8	Weak	Strong	Female	20	India	Anthropology	No	Asymmetric	NA	NA	NA	NA	NA	NA	0	NA
1	9	Weak	Strong	Male	22	Singapore	Economics	NA	Asymmetric	NA	NA	NA	0	NA	No	NA	NA
2	9	Weak	Strong	Male	22	Singapore	Economics	Yes	Asymmetric	0	0	Yes	0	NA	No	0	NA
3	9	Weak	Strong	Male	22	Singapore	Economics	Yes	Asymmetric	0	NA	Yes	0	0	No	0	NA
4	9	Weak	Strong	Male	22	Singapore	Economics	No	Asymmetric	0	NA	Yes	0	1	No	0	NA
5	9	Weak	Strong	Male	22	Singapore	Economics	No	Asymmetric	0	NA	Yes	0	0	No	0	NA
6	9	Weak	Strong	Male	22	Singapore	Economics	No	Asymmetric	0	NA	Yes	0	0	No	0	NA
7	9	Weak	Strong	Male	22	Singapore	Economics	No	Asymmetric	NA	NA	Yes	1	NA	NA	0	NA
8	9	Weak	Strong	Male	22	Singapore	Economics	Yes	Asymmetric	NA	NA	NA	NA	NA	No	0	NA
9	9	Weak	Strong	Male	22	Singapore	Economics	Yes	Asymmetric	0	NA	Yes	0	0	No	0	NA
10	9	Weak	Strong	Male	22	Singapore	Economics	No	Asymmetric	NA	NA	Yes	1	NA	NA	0	NA
11	9	Weak	Strong	Male	22	Singapore	Economics	No	Asymmetric	NA	NA	NA	NA	1	Yes	0	NA
12	9	Weak	Strong	Male	22	Singapore	Economics	No	Asymmetric	NA	NA	NA	NA	NA	Yes	0	NA
13	9	Weak	Strong	Male	22	Singapore	Economics	Yes	Asymmetric	NA	NA	NA	NA	NA	Yes	0	NA
14	9	Weak	Strong	Male	22	Singapore	Economics	Yes	Asymmetric	NA	NA	NA	NA	NA	Yes	0	NA
15	9	Weak	Strong	Male	22	Singapore	Economics	Yes	Asymmetric	NA	NA	NA	NA	NA	Yes	0	NA
16	9	Weak	Strong	Male	22	Singapore	Economics	Yes	Asymmetric	NA	NA	NA	NA	NA	Yes	0	NA
17	9	Weak	Strong	Male	22	Singapore	Economics	Yes	Asymmetric	NA	NA	NA	NA	NA	Yes	0	NA
18	9	Weak	Strong	Male	22	Singapore	Economics	Yes	Asymmetric	NA	NA	NA	NA	NA	Yes	0	NA
19	9	Weak	Strong	Male	22	Singapore	Economics	Yes	Asymmetric	NA	NA	NA	NA	NA	Yes	0	NA
20	9	Weak	Strong	Male	22	Singapore	Economics	Yes	Asymmetric	NA	NA	NA	NA	NA	Yes	0	NA
21	9	Weak	Strong	Male	22	Singapore	Economics	Yes	Asymmetric	NA	NA	NA	NA	NA	Yes	0	NA
22	9	Weak	Strong	Male	22	Singapore	Economics	Yes	Asymmetric	NA	NA	NA	NA	NA	Yes	0	NA
23	9	Weak	Strong	Male	22	Singapore	Economics	Yes	Asymmetric	NA	NA	NA	NA	NA	Yes	0	NA
24	9	Weak	Strong	Male	22	Singapore	Economics	Yes	Asymmetric	NA	NA	NA	NA	NA	Yes	0	NA
25	9	Weak	Strong	Male	22	Singapore	Economics	Yes	Asymmetric	NA	NA	NA	NA	NA	Yes	0	NA
26	9	Weak	Strong	Male	22	Singapore	Economics	Yes	Asymmetric	NA	NA	NA	NA	NA	Yes	0	NA
27	9	Weak	Strong	Male	22	Singapore	Economics	Yes	Asymmetric	NA	NA	NA	NA	NA	Yes	0	NA
28	9	Weak	Strong	Male	22	Singapore	Economics	Yes	Asymmetric	NA	NA	NA	NA	NA	Yes	0	NA
29	9	Weak	Strong	Male	22	Singapore	Economics	Yes	Asymmetric	NA	NA	NA	NA	NA	Yes	0	NA
30	9	Weak	Strong	Male	22	Singapore	Economics	Yes	Asymmetric	NA	NA	NA	NA	NA	Yes	0	NA
31	9	Weak	Strong	Male	22	Singapore	Economics	Yes	Asymmetric	NA	NA	NA	NA	NA	Yes	0	NA
32	9	Weak	Strong	Male	22	Singapore	Economics	Yes	Asymmetric	NA	NA	NA	NA	NA	Yes	0	NA
33	9	Weak	Strong	Male	22	Singapore	Economics	Yes	Asymmetric	NA	NA	NA	NA	NA	Yes	0	NA
34	9	Weak	Strong	Male	22	Singapore	Economics	Yes	Asymmetric	NA	NA	NA	NA	NA	Yes	0	NA
35	9	Weak	Strong	Male	22	Singapore	Economics	Yes	Asymmetric	NA	NA	NA	NA	NA	Yes	0	NA
36	9	Weak	Strong	Male	22	Singapore	Economics	Yes	Asymmetric	NA	NA	NA	NA	NA	Yes	0	NA
37	9	Weak	Strong	Male	22	Singapore	Economics	Yes	Asymmetric	NA	NA	NA	NA	NA	Yes	0	NA
38	9	Weak	Strong	Male	22	Singapore	Economics	Yes	Asymmetric	NA	NA	NA	NA	NA	Yes	0	NA
39	9	Weak	Strong	Male	22	Singapore	Economics	Yes	Asymmetric	NA	NA	NA	NA	NA	Yes	0	NA
40	9	Weak	Strong	Male	22	Singapore	Economics	Yes	Asymmetric	NA	NA	NA	NA	NA	Yes	0	NA
41	9	Weak	Strong	Male	22	Singapore	Economics	Yes	Asymmetric	NA	NA	NA	NA	NA	Yes	0	NA
42	9	Weak	Strong	Male	22	Singapore	Economics	Yes	Asymmetric	NA	NA	NA	NA	NA	Yes	0	NA
43	9	Weak	Strong	Male	22	Singapore	Economics	Yes	Asymmetric	NA	NA	NA	NA	NA	Yes	0	NA
44	9	Weak	Strong	Male	22	Singapore	Economics	Yes	Asymmetric	NA	NA	NA	NA	NA	Yes	0	NA
45	9	Weak	Strong	Male	22	Singapore	Economics	Yes	Asymmetric	NA	NA	NA	NA	NA	Yes	0	NA
46	9	Weak	Strong	Male	22	Singapore	Economics	Yes	Asymmetric	NA	NA	NA	NA	NA	Yes	0	NA
47	9	Weak	Strong	Male	22	Singapore	Economics	Yes	Asymmetric	NA	NA	NA	NA	NA	Yes	0	NA
48	9	Weak	Strong	Male	22	Singapore	Economics	Yes	Asymmetric	NA	NA	NA	NA	NA	Yes	0	NA
49	9	Weak	Strong	Male	22	Singapore	Economics	Yes	Asymmetric	NA	NA	NA	NA	NA	Yes	0	NA
50	9	Weak	Strong	Male	22	Singapore	Economics	Yes	Asymmetric	NA	NA	NA	NA	NA	Yes	0	NA
1	10	Weak	Strong	Male	21	China	Biomedical Scienc	NA	Asymmetric	NA	NA	NA	0	0	Yes	NA	NA
2	10	Weak	Strong	Male	21	China	Biomedical Scienc	No	Asymmetric	NA	NA	NA	NA	0	Yes	0	NA
3	10	Weak	Strong	Male	21	China	Biomedical Scienc	No	Asymmetric	NA	NA	NA	NA	NA	NA	0	NA
4	10	Weak	Strong	Male	21	China	Biomedical Scienc	No	Asymmetric	NA	NA	NA	NA	0	Yes	0	NA
5	10	Weak	Strong	Male	21	China	Biomedical Scienc	No	Asymmetric	NA	NA	NA	NA	0	No	0	NA
6	10	Weak	Strong	Male	21	China	Biomedical Scienc	No	Asymmetric	0	NA	No	0	0	No	0	NA
7	10	Weak	Strong	Male	21	China	Biomedical Scienc	No	Asymmetric	0	NA	No	0	0	No	0	0
8	10	Weak	Strong	Male	21	China	Biomedical Scienc	No	Asymmetric	0	NA	No	0	0	No	0	0
9	10	Weak	Strong	Male	21	China	Biomedical Scienc	No	Asymmetric	0	NA	No	0	0	No	0	0
10	10	Weak	Strong	Male	21	China	Biomedical Scienc	No	Asymmetric	NA	NA	Yes	1	NA	NA	0	0
11	10	Weak	Strong	Male	21	China	Biomedical Scienc	No	Asymmetric	NA	NA	NA	NA	NA	NA	0	NA
12	10	Weak	Strong	Male	21	China	Biomedical Scienc	No	Asymmetric	NA	NA	NA	NA	0	No	0	NA
13	10	Weak	Strong	Male	21	China	Biomedical Scienc	No	Asymmetric	NA	NA	No	1	NA	NA	0	NA
14	10	Weak	Strong	Male	21	China	Biomedical Scienc	No	Asymmetric	NA	NA	NA	NA	NA	NA	0	NA
15	10	Weak	Strong	Male	21	China	Biomedical Scienc	No	Asymmetric	NA	NA	NA	NA	NA	NA	0	NA
16	10	Weak	Strong	Male	21	China	Biomedical Scienc	No	Asymmetric	NA	NA	NA	NA	NA	NA	0	NA
17	10	Weak	Strong	Male	21	China	Biomedical Scienc	No	Asymmetric	NA	NA	NA	NA	NA	NA	0	NA
18	10	Weak	Strong	Male	21	China	Biomedical Scienc	No	Asymmetric	NA	NA	NA	NA	NA	NA	0	NA
19	10	Weak	Strong	Male	21	China	Biomedical Scienc	No	Asymmetric	NA	NA	NA	NA	0	No	0	NA
20	10	Weak	Strong	Male	21	China	Biomedical Scienc	No	Asymmetric	0	NA	No	0	0	No	0	NA
21	10	Weak	Strong	Male	21	China	Biomedical Scienc	No	Asymmetric	0	NA	Yes	0	0	No	0	0
22	10	Weak	Strong	Male	21	China	Biomedical Scienc	No	Asymmetric	NA	NA	Yes	1	NA	NA	0	NA
23	10	Weak	Strong	Male	21	China	Biomedical Scienc	No	Asymmetric	NA	NA	NA	NA	0	No	0	NA
24	10	Weak	Strong	Male	21	China	Biomedical Scienc	No	Asymmetric	NA	NA	Yes	1	NA	NA	0	NA
25	10	Weak	Strong	Male	21	China	Biomedical Scienc	No	Asymmetric	NA	NA	NA	NA	NA	NA	0	NA
26	10	Weak	Strong	Male	21	China	Biomedical Scienc	No	Asymmetric	NA	NA	NA	NA	NA	NA	0	NA
27	10	Weak	Strong	Male	21	China	Biomedical Scienc	No	Asymmetric	NA	NA	NA	NA	1	No	0	NA
28	10	Weak	Strong	Male	21	China	Biomedical Scienc	No	Asymmetric	NA	NA	Yes	1	NA	NA	0	NA
29	10	Weak	Strong	Male	21	China	Biomedical Scienc	No	Asymmetric	NA	NA	NA	NA	NA	NA	0	NA
30	10	Weak	Strong	Male	21	China	Biomedical Scienc	No	Asymmetric	NA	NA	NA	NA	NA	NA	0	NA
31	10	Weak	Strong	Male	21	China	Biomedical Scienc	No	Asymmetric	NA	NA	NA	NA	NA	NA	0	NA
32	10	Weak	Strong	Male	21	China	Biomedical Scienc	No	Asymmetric	NA	NA	NA	NA	NA	NA	0	NA
33	10	Weak	Strong	Male	21	China	Biomedical Scienc	No	Asymmetric	NA	NA	NA	NA	NA	NA	0	NA
34	10	Weak	Strong	Male	21	China	Biomedical Scienc	No	Asymmetric	NA	NA	NA	NA	NA	NA	0	NA
35	10	Weak	Strong	Male	21	China	Biomedical Scienc	No	Asymmetric	NA	NA	NA	NA	NA	NA	0	NA
36	10	Weak	Strong	Male	21	China	Biomedical Scienc	No	Asymmetric	NA	NA	NA	NA	NA	NA	0	NA
37	10	Weak	Strong	Male	21	China	Biomedical Scienc	No	Asymmetric	NA	NA	NA	NA	NA	NA	0	NA
38	10	Weak	Strong	Male	21	China	Biomedical Scienc	No	Asymmetric	NA	NA	NA	NA	NA	NA	0	NA
39	10	Weak	Strong	Male	21	China	Biomedical Scienc	No	Asymmetric	NA	NA	NA	NA	NA	NA	0	NA
40	10	Weak	Strong	Male	21	China	Biomedical Scienc	No	Asymmetric	NA	NA	NA	NA	NA	NA	0	NA
41	10	Weak	Strong	Male	21	China	Biomedical Scienc	No	Asymmetric	NA	NA	NA	NA	NA	NA	0	NA
42	10	Weak	Strong	Male	21	China	Biomedical Scienc	No	Asymmetric	NA	NA	NA	NA	NA	NA	0	NA
43	10	Weak	Strong	Male	21	China	Biomedical Scienc	No	Asymmetric	NA	NA	NA	NA	NA	NA	0	NA
44	10	Weak	Strong	Male	21	China	Biomedical Scienc	No	Asymmetric	NA	NA	NA	NA	NA	NA	0	NA
45	10	Weak	Strong	Male	21	China	Biomedical Scienc	No	Asymmetric	NA	NA	NA	NA	NA	NA	0	NA
46	10	Weak	Strong	Male	21	China	Biomedical Scienc	No	Asymmetric	NA	NA	NA	NA	NA	NA	0	NA
47	10	Weak	Strong	Male	21	China	Biomedical Scienc	No	Asymmetric	NA	NA	NA	NA	NA	NA	0	NA
48	10	Weak	Strong	Male	21	China	Biomedical Scienc	No	Asymmetric	NA	NA	NA	NA	NA	NA	0	NA
49	10	Weak	Strong	Male	21	China	Biomedical Scienc	No	Asymmetric	NA	NA	NA	NA	NA	NA	0	NA
50	10	Weak	Strong	Male	21	China	Biomedical Scienc	No	Asymmetric	NA	NA	NA	NA	NA	NA	0	NA
1	11	Strong	Strong	Female	20	Singapore	Speech Sciences	NA	Symmetric	NA	NA	NA	0	NA	No	NA	NA
2	11	Strong	Strong	Female	20	Singapore	Speech Sciences	Yes	Symmetric	1	NA	No	0	0	Yes	0	NA
3	11	Strong	Strong	Female	20	Singapore	Speech Sciences	No	Symmetric	NA	NA	NA	NA	1	Yes	0	1
4	11	Strong	Strong	Female	20	Singapore	Speech Sciences	No	Symmetric	NA	NA	NA	NA	0	No	0	NA
5	11	Strong	Strong	Female	20	Singapore	Speech Sciences	No	Symmetric	1	NA	No	0	0	Yes	0	NA
6	11	Strong	Strong	Female	20	Singapore	Speech Sciences	No	Symmetric	NA	NA	NA	NA	1	Yes	0	1
7	11	Strong	Strong	Female	20	Singapore	Speech Sciences	No	Symmetric	NA	NA	NA	NA	0	No	0	NA
8	11	Strong	Strong	Female	20	Singapore	Speech Sciences	No	Symmetric	0	0	Yes	0	NA	No	0	NA
9	11	Strong	Strong	Female	20	Singapore	Speech Sciences	Yes	Symmetric	0	NA	No	0	0	No	0	NA
10	11	Strong	Strong	Female	20	Singapore	Speech Sciences	No	Symmetric	1	NA	No	0	0	Yes	0	0
11	11	Strong	Strong	Female	20	Singapore	Speech Sciences	No	Symmetric	NA	NA	NA	NA	0	No	0	1
12	11	Strong	Strong	Female	20	Singapore	Speech Sciences	No	Symmetric	0	0	No	0	NA	No	0	NA
13	11	Strong	Strong	Female	20	Singapore	Speech Sciences	Yes	Symmetric	0	NA	No	0	1	No	0	0
14	11	Strong	Strong	Female	20	Singapore	Speech Sciences	No	Symmetric	0	NA	No	0	0	No	0	0
15	11	Strong	Strong	Female	20	Singapore	Speech Sciences	No	Symmetric	0	NA	Yes	0	0	No	0	0
16	11	Strong	Strong	Female	20	Singapore	Speech Sciences	No	Symmetric	0	NA	No	0	0	No	0	NA
17	11	Strong	Strong	Female	20	Singapore	Speech Sciences	No	Symmetric	0	NA	No	0	0	No	0	0
18	11	Strong	Strong	Female	20	Singapore	Speech Sciences	No	Symmetric	NA	NA	No	1	NA	NA	0	0
19	11	Strong	Strong	Female	20	Singapore	Speech Sciences	No	Symmetric	NA	NA	NA	NA	0	No	0	NA
20	11	Strong	Strong	Female	20	Singapore	Speech Sciences	No	Symmetric	0	NA	No	0	0	No	0	NA
21	11	Strong	Strong	Female	20	Singapore	Speech Sciences	No	Symmetric	NA	NA	No	0	NA	NA	0	0
22	11	Strong	Strong	Female	20	Singapore	Speech Sciences	No	Symmetric	NA	NA	NA	NA	0	No	1	0
23	11	Strong	Strong	Female	20	Singapore	Speech Sciences	No	Symmetric	NA	NA	No	1	NA	NA	0	NA
24	11	Strong	Strong	Female	20	Singapore	Speech Sciences	No	Symmetric	NA	NA	NA	NA	NA	NA	0	NA
25	11	Strong	Strong	Female	20	Singapore	Speech Sciences	No	Symmetric	NA	NA	NA	NA	0	No	1	NA
26	11	Strong	Strong	Female	20	Singapore	Speech Sciences	No	Symmetric	0	NA	No	0	0	No	0	NA
27	11	Strong	Strong	Female	20	Singapore	Speech Sciences	No	Symmetric	0	NA	No	0	0	No	0	0
28	11	Strong	Strong	Female	20	Singapore	Speech Sciences	No	Symmetric	NA	NA	No	1	NA	NA	0	0
29	11	Strong	Strong	Female	20	Singapore	Speech Sciences	No	Symmetric	NA	NA	NA	NA	NA	NA	0	NA
30	11	Strong	Strong	Female	20	Singapore	Speech Sciences	No	Symmetric	NA	NA	NA	NA	NA	NA	0	NA
31	11	Strong	Strong	Female	20	Singapore	Speech Sciences	No	Symmetric	NA	NA	NA	NA	NA	NA	1	NA
32	11	Strong	Strong	Female	20	Singapore	Speech Sciences	No	Symmetric	NA	NA	NA	NA	0	No	0	NA
33	11	Strong	Strong	Female	20	Singapore	Speech Sciences	No	Symmetric	0	NA	No	0	0	No	0	NA
34	11	Strong	Strong	Female	20	Singapore	Speech Sciences	No	Symmetric	0	NA	No	0	0	No	0	0
35	11	Strong	Strong	Female	20	Singapore	Speech Sciences	No	Symmetric	0	0	No	0	NA	No	0	0
36	11	Strong	Strong	Female	20	Singapore	Speech Sciences	Yes	Symmetric	0	0	Yes	0	NA	No	0	0
37	11	Strong	Strong	Female	20	Singapore	Speech Sciences	Yes	Symmetric	0	0	Yes	0	NA	No	0	NA
38	11	Strong	Strong	Female	20	Singapore	Speech Sciences	Yes	Symmetric	0	0	Yes	0	NA	No	0	NA
39	11	Strong	Strong	Female	20	Singapore	Speech Sciences	Yes	Symmetric	NA	NA	Yes	1	NA	NA	0	NA
40	11	Strong	Strong	Female	20	Singapore	Speech Sciences	No	Symmetric	NA	NA	NA	NA	0	No	0	NA
41	11	Strong	Strong	Female	20	Singapore	Speech Sciences	No	Symmetric	0	NA	No	0	0	No	0	NA
42	11	Strong	Strong	Female	20	Singapore	Speech Sciences	No	Symmetric	NA	NA	No	1	NA	NA	0	0
43	11	Strong	Strong	Female	20	Singapore	Speech Sciences	No	Symmetric	NA	NA	NA	NA	0	No	0	NA
44	11	Strong	Strong	Female	20	Singapore	Speech Sciences	No	Symmetric	0	NA	No	0	0	No	0	NA
45	11	Strong	Strong	Female	20	Singapore	Speech Sciences	No	Symmetric	NA	NA	No	0	NA	NA	0	0
46	11	Strong	Strong	Female	20	Singapore	Speech Sciences	No	Symmetric	NA	NA	NA	NA	0	No	1	0
47	11	Strong	Strong	Female	20	Singapore	Speech Sciences	No	Symmetric	NA	NA	No	1	NA	NA	0	NA
48	11	Strong	Strong	Female	20	Singapore	Speech Sciences	No	Symmetric	NA	NA	NA	NA	0	No	0	NA
49	11	Strong	Strong	Female	20	Singapore	Speech Sciences	No	Symmetric	0	NA	No	0	0	No	0	NA
50	11	Strong	Strong	Female	20	Singapore	Speech Sciences	No	Symmetric	0	NA	No	0	0	No	0	0
1	12	Strong	Strong	Female	21	UK	natural sciences	NA	Symmetric	NA	NA	NA	0	0	Yes	NA	NA
2	12	Strong	Strong	Female	21	UK	natural sciences	No	Symmetric	NA	NA	NA	NA	NA	No	0	NA
3	12	Strong	Strong	Female	21	UK	natural sciences	Yes	Symmetric	0	0	No	0	NA	No	0	NA
4	12	Strong	Strong	Female	21	UK	natural sciences	Yes	Symmetric	0	NA	Yes	0	0	No	0	0
5	12	Strong	Strong	Female	21	UK	natural sciences	No	Symmetric	0	0	No	0	NA	No	0	NA
6	12	Strong	Strong	Female	21	UK	natural sciences	Yes	Symmetric	0	0	No	0	NA	No	0	0
7	12	Strong	Strong	Female	21	UK	natural sciences	Yes	Symmetric	0	NA	Yes	0	1	No	0	0
8	12	Strong	Strong	Female	21	UK	natural sciences	No	Symmetric	1	NA	No	0	0	Yes	0	NA
9	12	Strong	Strong	Female	21	UK	natural sciences	No	Symmetric	NA	NA	NA	NA	0	No	0	1
10	12	Strong	Strong	Female	21	UK	natural sciences	No	Symmetric	0	0	No	0	NA	No	0	NA
11	12	Strong	Strong	Female	21	UK	natural sciences	Yes	Symmetric	0	NA	No	0	0	No	0	0
12	12	Strong	Strong	Female	21	UK	natural sciences	No	Symmetric	1	NA	No	0	0	Yes	0	0
13	12	Strong	Strong	Female	21	UK	natural sciences	No	Symmetric	NA	NA	NA	NA	0	No	0	1
14	12	Strong	Strong	Female	21	UK	natural sciences	No	Symmetric	0	NA	Yes	0	1	No	0	NA
15	12	Strong	Strong	Female	21	UK	natural sciences	No	Symmetric	0	NA	No	0	0	No	0	NA
16	12	Strong	Strong	Female	21	UK	natural sciences	No	Symmetric	0	NA	No	0	0	No	0	0
17	12	Strong	Strong	Female	21	UK	natural sciences	No	Symmetric	0	NA	No	0	0	No	0	0
18	12	Strong	Strong	Female	21	UK	natural sciences	No	Symmetric	NA	NA	No	0	NA	NA	0	0
19	12	Strong	Strong	Female	21	UK	natural sciences	No	Symmetric	NA	NA	NA	NA	0	No	1	0
20	12	Strong	Strong	Female	21	UK	natural sciences	No	Symmetric	0	NA	No	0	0	No	0	NA
21	12	Strong	Strong	Female	21	UK	natural sciences	No	Symmetric	NA	NA	No	1	NA	NA	0	0
22	12	Strong	Strong	Female	21	UK	natural sciences	No	Symmetric	NA	NA	NA	NA	0	No	0	NA
23	12	Strong	Strong	Female	21	UK	natural sciences	No	Symmetric	NA	NA	No	0	NA	NA	0	NA
24	12	Strong	Strong	Female	21	UK	natural sciences	No	Symmetric	NA	NA	NA	NA	NA	NA	1	NA
25	12	Strong	Strong	Female	21	UK	natural sciences	No	Symmetric	NA	NA	NA	NA	0	No	1	NA
26	12	Strong	Strong	Female	21	UK	natural sciences	No	Symmetric	0	NA	No	0	0	No	0	NA
27	12	Strong	Strong	Female	21	UK	natural sciences	No	Symmetric	0	NA	No	0	0	No	0	0
28	12	Strong	Strong	Female	21	UK	natural sciences	No	Symmetric	NA	NA	No	0	NA	NA	0	0
29	12	Strong	Strong	Female	21	UK	natural sciences	No	Symmetric	NA	NA	NA	NA	NA	NA	1	NA
30	12	Strong	Strong	Female	21	UK	natural sciences	No	Symmetric	NA	NA	NA	NA	NA	NA	1	NA
31	12	Strong	Strong	Female	21	UK	natural sciences	No	Symmetric	NA	NA	NA	NA	NA	NA	1	NA
32	12	Strong	Strong	Female	21	UK	natural sciences	No	Symmetric	NA	NA	NA	NA	0	No	1	NA
33	12	Strong	Strong	Female	21	UK	natural sciences	No	Symmetric	0	NA	No	0	0	No	0	NA
34	12	Strong	Strong	Female	21	UK	natural sciences	No	Symmetric	0	NA	No	0	0	No	0	0
35	12	Strong	Strong	Female	21	UK	natural sciences	No	Symmetric	1	NA	No	0	1	Yes	0	0
36	12	Strong	Strong	Female	21	UK	natural sciences	No	Symmetric	NA	NA	NA	NA	1	Yes	0	1
37	12	Strong	Strong	Female	21	UK	natural sciences	No	Symmetric	NA	NA	NA	NA	1	Yes	0	NA
38	12	Strong	Strong	Female	21	UK	natural sciences	No	Symmetric	NA	NA	NA	NA	1	Yes	0	NA
39	12	Strong	Strong	Female	21	UK	natural sciences	No	Symmetric	NA	NA	NA	NA	NA	NA	0	NA
40	12	Strong	Strong	Female	21	UK	natural sciences	No	Symmetric	NA	NA	NA	NA	0	No	1	NA
41	12	Strong	Strong	Female	21	UK	natural sciences	No	Symmetric	0	NA	No	0	0	No	0	NA
42	12	Strong	Strong	Female	21	UK	natural sciences	No	Symmetric	NA	NA	No	0	NA	NA	0	0
43	12	Strong	Strong	Female	21	UK	natural sciences	No	Symmetric	NA	NA	NA	NA	0	No	1	0
44	12	Strong	Strong	Female	21	UK	natural sciences	No	Symmetric	0	NA	No	0	0	No	0	NA
45	12	Strong	Strong	Female	21	UK	natural sciences	No	Symmetric	NA	NA	No	1	NA	NA	0	0
46	12	Strong	Strong	Female	21	UK	natural sciences	No	Symmetric	NA	NA	NA	NA	0	No	0	NA
47	12	Strong	Strong	Female	21	UK	natural sciences	No	Symmetric	NA	NA	No	0	NA	NA	0	NA
48	12	Strong	Strong	Female	21	UK	natural sciences	No	Symmetric	NA	NA	NA	NA	0	No	1	0
49	12	Strong	Strong	Female	21	UK	natural sciences	No	Symmetric	0	NA	No	0	0	No	0	NA
50	12	Strong	Strong	Female	21	UK	natural sciences	No	Symmetric	0	NA	No	0	0	No	0	0
1	13	Strong	Strong	Male	22	Singapore	Mathematics	NA	Symmetric	NA	NA	NA	0	0	Yes	NA	NA
2	13	Strong	Strong	Male	22	Singapore	Mathematics	No	Symmetric	NA	NA	NA	NA	NA	No	0	NA
3	13	Strong	Strong	Male	22	Singapore	Mathematics	Yes	Symmetric	1	NA	No	0	0	Yes	0	NA
4	13	Strong	Strong	Male	22	Singapore	Mathematics	No	Symmetric	NA	NA	NA	NA	NA	No	0	1
5	13	Strong	Strong	Male	22	Singapore	Mathematics	Yes	Symmetric	1	NA	No	0	1	Yes	0	NA
6	13	Strong	Strong	Male	22	Singapore	Mathematics	No	Symmetric	NA	NA	NA	NA	0	Yes	0	1
7	13	Strong	Strong	Male	22	Singapore	Mathematics	No	Symmetric	NA	NA	NA	NA	NA	No	0	NA
8	13	Strong	Strong	Male	22	Singapore	Mathematics	Yes	Symmetric	1	NA	No	0	0	Yes	0	NA
9	13	Strong	Strong	Male	22	Singapore	Mathematics	No	Symmetric	NA	NA	NA	NA	NA	No	0	1
10	13	Strong	Strong	Male	22	Singapore	Mathematics	Yes	Symmetric	1	NA	No	0	0	Yes	0	NA
11	13	Strong	Strong	Male	22	Singapore	Mathematics	No	Symmetric	NA	NA	NA	NA	1	No	0	1
12	13	Strong	Strong	Male	22	Singapore	Mathematics	No	Symmetric	0	NA	No	0	1	No	0	NA
13	13	Strong	Strong	Male	22	Singapore	Mathematics	No	Symmetric	0	NA	Yes	0	0	No	0	0
14	13	Strong	Strong	Male	22	Singapore	Mathematics	No	Symmetric	0	NA	Yes	0	1	No	0	NA
15	13	Strong	Strong	Male	22	Singapore	Mathematics	No	Symmetric	0	NA	Yes	0	1	No	0	NA
16	13	Strong	Strong	Male	22	Singapore	Mathematics	No	Symmetric	NA	NA	Yes	1	NA	NA	0	NA
17	13	Strong	Strong	Male	22	Singapore	Mathematics	No	Symmetric	NA	NA	NA	NA	0	No	0	NA
18	13	Strong	Strong	Male	22	Singapore	Mathematics	No	Symmetric	NA	NA	Yes	1	NA	NA	0	NA
19	13	Strong	Strong	Male	22	Singapore	Mathematics	No	Symmetric	NA	NA	NA	NA	NA	NA	0	NA
20	13	Strong	Strong	Male	22	Singapore	Mathematics	No	Symmetric	NA	NA	NA	NA	NA	NA	0	NA
21	13	Strong	Strong	Male	22	Singapore	Mathematics	No	Symmetric	NA	NA	NA	NA	NA	NA	0	NA
22	13	Strong	Strong	Male	22	Singapore	Mathematics	No	Symmetric	NA	NA	NA	NA	NA	NA	0	NA
23	13	Strong	Strong	Male	22	Singapore	Mathematics	No	Symmetric	NA	NA	NA	NA	NA	NA	0	NA
24	13	Strong	Strong	Male	22	Singapore	Mathematics	Yes	Symmetric	NA	NA	NA	NA	NA	NA	0	NA
25	13	Strong	Strong	Male	22	Singapore	Mathematics	Yes	Symmetric	NA	NA	NA	NA	NA	NA	0	NA
26	13	Strong	Strong	Male	22	Singapore	Mathematics	Yes	Symmetric	NA	NA	NA	NA	NA	NA	0	NA
27	13	Strong	Strong	Male	22	Singapore	Mathematics	Yes	Symmetric	NA	NA	NA	NA	NA	NA	0	NA
28	13	Strong	Strong	Male	22	Singapore	Mathematics	Yes	Symmetric	NA	NA	NA	NA	NA	NA	0	NA
29	13	Strong	Strong	Male	22	Singapore	Mathematics	Yes	Symmetric	NA	NA	NA	NA	NA	NA	0	NA
30	13	Strong	Strong	Male	22	Singapore	Mathematics	Yes	Symmetric	NA	NA	NA	NA	NA	NA	0	NA
31	13	Strong	Strong	Male	22	Singapore	Mathematics	Yes	Symmetric	NA	NA	NA	NA	NA	NA	0	NA
32	13	Strong	Strong	Male	22	Singapore	Mathematics	Yes	Symmetric	NA	NA	NA	NA	NA	NA	0	NA
33	13	Strong	Strong	Male	22	Singapore	Mathematics	Yes	Symmetric	NA	NA	NA	NA	NA	NA	0	NA
34	13	Strong	Strong	Male	22	Singapore	Mathematics	Yes	Symmetric	NA	NA	NA	NA	NA	NA	0	NA
35	13	Strong	Strong	Male	22	Singapore	Mathematics	Yes	Symmetric	NA	NA	NA	NA	NA	NA	0	NA
36	13	Strong	Strong	Male	22	Singapore	Mathematics	Yes	Symmetric	NA	NA	NA	NA	NA	NA	0	NA
37	13	Strong	Strong	Male	22	Singapore	Mathematics	Yes	Symmetric	NA	NA	NA	NA	NA	NA	0	NA
38	13	Strong	Strong	Male	22	Singapore	Mathematics	Yes	Symmetric	NA	NA	NA	NA	NA	NA	0	NA
39	13	Strong	Strong	Male	22	Singapore	Mathematics	Yes	Symmetric	NA	NA	NA	NA	NA	NA	0	NA
40	13	Strong	Strong	Male	22	Singapore	Mathematics	Yes	Symmetric	NA	NA	NA	NA	NA	NA	0	NA
41	13	Strong	Strong	Male	22	Singapore	Mathematics	Yes	Symmetric	NA	NA	NA	NA	NA	NA	0	NA
42	13	Strong	Strong	Male	22	Singapore	Mathematics	Yes	Symmetric	NA	NA	NA	NA	NA	NA	0	NA
43	13	Strong	Strong	Male	22	Singapore	Mathematics	Yes	Symmetric	NA	NA	NA	NA	NA	NA	0	NA
44	13	Strong	Strong	Male	22	Singapore	Mathematics	Yes	Symmetric	NA	NA	NA	NA	NA	NA	0	NA
45	13	Strong	Strong	Male	22	Singapore	Mathematics	Yes	Symmetric	NA	NA	NA	NA	NA	NA	0	NA
46	13	Strong	Strong	Male	22	Singapore	Mathematics	Yes	Symmetric	NA	NA	NA	NA	NA	NA	0	NA
47	13	Strong	Strong	Male	22	Singapore	Mathematics	Yes	Symmetric	NA	NA	NA	NA	NA	NA	0	NA
48	13	Strong	Strong	Male	22	Singapore	Mathematics	Yes	Symmetric	NA	NA	NA	NA	NA	NA	0	NA
49	13	Strong	Strong	Male	22	Singapore	Mathematics	Yes	Symmetric	NA	NA	NA	NA	NA	NA	0	NA
50	13	Strong	Strong	Male	22	Singapore	Mathematics	Yes	Symmetric	NA	NA	NA	NA	NA	NA	0	NA
1	14	Strong	Strong	Male	22	Singapore	Urban Planning	NA	Symmetric	NA	NA	NA	0	NA	No	NA	NA
2	14	Strong	Strong	Male	22	Singapore	Urban Planning	Yes	Symmetric	1	NA	No	0	0	Yes	0	NA
3	14	Strong	Strong	Male	22	Singapore	Urban Planning	No	Symmetric	NA	NA	NA	NA	NA	No	0	1
4	14	Strong	Strong	Male	22	Singapore	Urban Planning	Yes	Symmetric	1	NA	No	0	0	Yes	0	NA
5	14	Strong	Strong	Male	22	Singapore	Urban Planning	No	Symmetric	NA	NA	NA	NA	NA	No	0	1
6	14	Strong	Strong	Male	22	Singapore	Urban Planning	Yes	Symmetric	0	0	Yes	0	NA	No	0	NA
7	14	Strong	Strong	Male	22	Singapore	Urban Planning	Yes	Symmetric	1	NA	No	0	0	Yes	0	NA
8	14	Strong	Strong	Male	22	Singapore	Urban Planning	No	Symmetric	NA	NA	NA	NA	NA	No	0	1
9	14	Strong	Strong	Male	22	Singapore	Urban Planning	Yes	Symmetric	1	NA	No	0	0	Yes	0	NA
10	14	Strong	Strong	Male	22	Singapore	Urban Planning	No	Symmetric	NA	NA	NA	NA	NA	No	0	1
11	14	Strong	Strong	Male	22	Singapore	Urban Planning	Yes	Symmetric	0	NA	No	0	0	No	0	NA
12	14	Strong	Strong	Male	22	Singapore	Urban Planning	No	Symmetric	0	NA	Yes	0	1	No	0	0
13	14	Strong	Strong	Male	22	Singapore	Urban Planning	No	Symmetric	0	NA	Yes	0	1	No	0	NA
14	14	Strong	Strong	Male	22	Singapore	Urban Planning	No	Symmetric	0	NA	No	0	1	No	0	NA
15	14	Strong	Strong	Male	22	Singapore	Urban Planning	No	Symmetric	0	NA	Yes	0	1	No	0	0
16	14	Strong	Strong	Male	22	Singapore	Urban Planning	No	Symmetric	NA	NA	Yes	0	NA	NA	0	NA
17	14	Strong	Strong	Male	22	Singapore	Urban Planning	No	Symmetric	NA	NA	NA	NA	1	No	1	NA
18	14	Strong	Strong	Male	22	Singapore	Urban Planning	No	Symmetric	NA	NA	No	0	NA	NA	0	NA
19	14	Strong	Strong	Male	22	Singapore	Urban Planning	No	Symmetric	NA	NA	NA	NA	NA	NA	1	NA
20	14	Strong	Strong	Male	22	Singapore	Urban Planning	No	Symmetric	NA	NA	NA	NA	NA	NA	1	NA
21	14	Strong	Strong	Male	22	Singapore	Urban Planning	No	Symmetric	NA	NA	NA	NA	NA	NA	1	NA
22	14	Strong	Strong	Male	22	Singapore	Urban Planning	No	Symmetric	NA	NA	NA	NA	NA	NA	1	NA
23	14	Strong	Strong	Male	22	Singapore	Urban Planning	No	Symmetric	NA	NA	NA	NA	NA	NA	1	NA
24	14	Strong	Strong	Male	22	Singapore	Urban Planning	No	Symmetric	NA	NA	NA	NA	NA	NA	1	NA
25	14	Strong	Strong	Male	22	Singapore	Urban Planning	No	Symmetric	NA	NA	NA	NA	NA	NA	1	NA
26	14	Strong	Strong	Male	22	Singapore	Urban Planning	No	Symmetric	NA	NA	NA	NA	NA	NA	1	NA
27	14	Strong	Strong	Male	22	Singapore	Urban Planning	No	Symmetric	NA	NA	NA	NA	NA	NA	1	NA
28	14	Strong	Strong	Male	22	Singapore	Urban Planning	No	Symmetric	NA	NA	NA	NA	NA	NA	1	NA
29	14	Strong	Strong	Male	22	Singapore	Urban Planning	No	Symmetric	NA	NA	NA	NA	NA	NA	1	NA
30	14	Strong	Strong	Male	22	Singapore	Urban Planning	No	Symmetric	NA	NA	NA	NA	NA	NA	1	NA
31	14	Strong	Strong	Male	22	Singapore	Urban Planning	No	Symmetric	NA	NA	NA	NA	NA	NA	1	NA
32	14	Strong	Strong	Male	22	Singapore	Urban Planning	No	Symmetric	NA	NA	NA	NA	NA	NA	1	NA
33	14	Strong	Strong	Male	22	Singapore	Urban Planning	No	Symmetric	NA	NA	NA	NA	NA	NA	1	NA
34	14	Strong	Strong	Male	22	Singapore	Urban Planning	No	Symmetric	NA	NA	NA	NA	NA	NA	1	NA
35	14	Strong	Strong	Male	22	Singapore	Urban Planning	No	Symmetric	NA	NA	NA	NA	NA	NA	1	NA
36	14	Strong	Strong	Male	22	Singapore	Urban Planning	No	Symmetric	NA	NA	NA	NA	NA	NA	1	NA
37	14	Strong	Strong	Male	22	Singapore	Urban Planning	No	Symmetric	NA	NA	NA	NA	NA	NA	1	NA
38	14	Strong	Strong	Male	22	Singapore	Urban Planning	No	Symmetric	NA	NA	NA	NA	NA	NA	1	NA
39	14	Strong	Strong	Male	22	Singapore	Urban Planning	No	Symmetric	NA	NA	NA	NA	NA	NA	1	NA
40	14	Strong	Strong	Male	22	Singapore	Urban Planning	No	Symmetric	NA	NA	NA	NA	NA	NA	1	NA
41	14	Strong	Strong	Male	22	Singapore	Urban Planning	No	Symmetric	NA	NA	NA	NA	NA	NA	1	NA
42	14	Strong	Strong	Male	22	Singapore	Urban Planning	No	Symmetric	NA	NA	NA	NA	NA	NA	1	NA
43	14	Strong	Strong	Male	22	Singapore	Urban Planning	No	Symmetric	NA	NA	NA	NA	NA	NA	1	NA
44	14	Strong	Strong	Male	22	Singapore	Urban Planning	No	Symmetric	NA	NA	NA	NA	NA	NA	1	NA
45	14	Strong	Strong	Male	22	Singapore	Urban Planning	No	Symmetric	NA	NA	NA	NA	NA	NA	1	NA
46	14	Strong	Strong	Male	22	Singapore	Urban Planning	No	Symmetric	NA	NA	NA	NA	NA	NA	1	NA
47	14	Strong	Strong	Male	22	Singapore	Urban Planning	No	Symmetric	NA	NA	NA	NA	NA	NA	1	NA
48	14	Strong	Strong	Male	22	Singapore	Urban Planning	No	Symmetric	NA	NA	NA	NA	NA	NA	1	NA
49	14	Strong	Strong	Male	22	Singapore	Urban Planning	No	Symmetric	NA	NA	NA	NA	NA	NA	1	NA
50	14	Strong	Strong	Male	22	Singapore	Urban Planning	No	Symmetric	NA	NA	NA	NA	NA	NA	1	NA
1	15	Strong	Weak	Female	22	UK	Languages	NA	Asymmetric	NA	NA	NA	0	NA	Yes	NA	NA
2	15	Strong	Weak	Female	22	UK	Languages	Yes	Asymmetric	NA	NA	NA	NA	NA	Yes	0	NA
3	15	Strong	Weak	Female	22	UK	Languages	Yes	Asymmetric	NA	NA	NA	NA	0	Yes	0	NA
4	15	Strong	Weak	Female	22	UK	Languages	No	Asymmetric	NA	NA	NA	NA	NA	NA	0	NA
5	15	Strong	Weak	Female	22	UK	Languages	No	Asymmetric	NA	NA	NA	NA	NA	Yes	1	NA
6	15	Strong	Weak	Female	22	UK	Languages	Yes	Asymmetric	NA	NA	NA	NA	0	Yes	0	NA
7	15	Strong	Weak	Female	22	UK	Languages	No	Asymmetric	NA	NA	NA	NA	NA	Yes	0	NA
8	15	Strong	Weak	Female	22	UK	Languages	Yes	Asymmetric	NA	NA	NA	NA	NA	Yes	0	NA
9	15	Strong	Weak	Female	22	UK	Languages	Yes	Asymmetric	NA	NA	NA	NA	NA	Yes	0	NA
10	15	Strong	Weak	Female	22	UK	Languages	Yes	Asymmetric	NA	NA	NA	NA	NA	Yes	0	NA
11	15	Strong	Weak	Female	22	UK	Languages	Yes	Asymmetric	NA	NA	NA	NA	NA	Yes	0	NA
12	15	Strong	Weak	Female	22	UK	Languages	Yes	Asymmetric	NA	NA	NA	NA	NA	Yes	0	NA
13	15	Strong	Weak	Female	22	UK	Languages	Yes	Asymmetric	NA	NA	NA	NA	NA	Yes	0	NA
14	15	Strong	Weak	Female	22	UK	Languages	Yes	Asymmetric	NA	NA	NA	NA	NA	Yes	0	NA
15	15	Strong	Weak	Female	22	UK	Languages	Yes	Asymmetric	NA	NA	NA	NA	NA	Yes	0	NA
16	15	Strong	Weak	Female	22	UK	Languages	Yes	Asymmetric	NA	NA	NA	NA	NA	Yes	0	NA
17	15	Strong	Weak	Female	22	UK	Languages	Yes	Asymmetric	NA	NA	NA	NA	NA	Yes	0	NA
18	15	Strong	Weak	Female	22	UK	Languages	Yes	Asymmetric	NA	NA	NA	NA	NA	Yes	0	NA
19	15	Strong	Weak	Female	22	UK	Languages	Yes	Asymmetric	NA	NA	NA	NA	NA	Yes	0	NA
20	15	Strong	Weak	Female	22	UK	Languages	Yes	Asymmetric	NA	NA	NA	NA	NA	Yes	0	NA
21	15	Strong	Weak	Female	22	UK	Languages	Yes	Asymmetric	NA	NA	NA	NA	NA	Yes	0	NA
22	15	Strong	Weak	Female	22	UK	Languages	Yes	Asymmetric	NA	NA	NA	NA	NA	Yes	0	NA
23	15	Strong	Weak	Female	22	UK	Languages	Yes	Asymmetric	NA	NA	NA	NA	NA	Yes	0	NA
24	15	Strong	Weak	Female	22	UK	Languages	Yes	Asymmetric	NA	NA	NA	NA	NA	Yes	0	NA
25	15	Strong	Weak	Female	22	UK	Languages	Yes	Asymmetric	NA	NA	NA	NA	NA	Yes	0	NA
26	15	Strong	Weak	Female	22	UK	Languages	Yes	Asymmetric	NA	NA	NA	NA	NA	Yes	0	NA
27	15	Strong	Weak	Female	22	UK	Languages	Yes	Asymmetric	NA	NA	NA	NA	NA	Yes	0	NA
28	15	Strong	Weak	Female	22	UK	Languages	Yes	Asymmetric	NA	NA	NA	NA	NA	Yes	0	NA
29	15	Strong	Weak	Female	22	UK	Languages	Yes	Asymmetric	NA	NA	NA	NA	NA	Yes	0	NA
30	15	Strong	Weak	Female	22	UK	Languages	Yes	Asymmetric	NA	NA	NA	NA	NA	Yes	0	NA
31	15	Strong	Weak	Female	22	UK	Languages	Yes	Asymmetric	NA	NA	NA	NA	NA	Yes	0	NA
32	15	Strong	Weak	Female	22	UK	Languages	Yes	Asymmetric	NA	NA	NA	NA	NA	Yes	0	NA
33	15	Strong	Weak	Female	22	UK	Languages	Yes	Asymmetric	NA	NA	NA	NA	NA	Yes	0	NA
34	15	Strong	Weak	Female	22	UK	Languages	Yes	Asymmetric	NA	NA	NA	NA	NA	Yes	0	NA
35	15	Strong	Weak	Female	22	UK	Languages	Yes	Asymmetric	NA	NA	NA	NA	NA	Yes	0	NA
36	15	Strong	Weak	Female	22	UK	Languages	Yes	Asymmetric	NA	NA	NA	NA	NA	Yes	0	NA
37	15	Strong	Weak	Female	22	UK	Languages	Yes	Asymmetric	NA	NA	NA	NA	NA	Yes	0	NA
38	15	Strong	Weak	Female	22	UK	Languages	Yes	Asymmetric	NA	NA	NA	NA	NA	Yes	0	NA
39	15	Strong	Weak	Female	22	UK	Languages	Yes	Asymmetric	NA	NA	NA	NA	NA	Yes	0	NA
40	15	Strong	Weak	Female	22	UK	Languages	Yes	Asymmetric	NA	NA	NA	NA	NA	Yes	0	NA
41	15	Strong	Weak	Female	22	UK	Languages	Yes	Asymmetric	NA	NA	NA	NA	NA	Yes	0	NA
42	15	Strong	Weak	Female	22	UK	Languages	Yes	Asymmetric	NA	NA	NA	NA	NA	Yes	0	NA
43	15	Strong	Weak	Female	22	UK	Languages	Yes	Asymmetric	NA	NA	NA	NA	NA	Yes	0	NA
44	15	Strong	Weak	Female	22	UK	Languages	Yes	Asymmetric	NA	NA	NA	NA	NA	Yes	0	NA
45	15	Strong	Weak	Female	22	UK	Languages	Yes	Asymmetric	NA	NA	NA	NA	NA	Yes	0	NA
46	15	Strong	Weak	Female	22	UK	Languages	Yes	Asymmetric	NA	NA	NA	NA	NA	Yes	0	NA
47	15	Strong	Weak	Female	22	UK	Languages	Yes	Asymmetric	NA	NA	NA	NA	NA	Yes	0	NA
48	15	Strong	Weak	Female	22	UK	Languages	Yes	Asymmetric	NA	NA	NA	NA	NA	Yes	0	NA
49	15	Strong	Weak	Female	22	UK	Languages	Yes	Asymmetric	NA	NA	NA	NA	NA	Yes	0	NA
50	15	Strong	Weak	Female	22	UK	Languages	Yes	Asymmetric	NA	NA	NA	NA	NA	Yes	0	NA
1	16	Strong	Weak	Female	18	China	Mathematics	NA	Asymmetric	NA	NA	NA	0	1	No	NA	NA
2	16	Strong	Weak	Female	18	China	Mathematics	No	Asymmetric	0	NA	No	0	0	No	0	NA
3	16	Strong	Weak	Female	18	China	Mathematics	No	Asymmetric	0	NA	No	0	0	No	0	0
4	16	Strong	Weak	Female	18	China	Mathematics	No	Asymmetric	1	NA	No	0	0	Yes	0	0
5	16	Strong	Weak	Female	18	China	Mathematics	No	Asymmetric	NA	NA	NA	NA	1	No	0	1
6	16	Strong	Weak	Female	18	China	Mathematics	No	Asymmetric	0	0	No	0	NA	No	0	NA
7	16	Strong	Weak	Female	18	China	Mathematics	Yes	Asymmetric	1	0	No	0	NA	Yes	0	0
8	16	Strong	Weak	Female	18	China	Mathematics	Yes	Asymmetric	NA	NA	NA	NA	NA	No	0	1
9	16	Strong	Weak	Female	18	China	Mathematics	Yes	Asymmetric	1	NA	No	0	0	Yes	0	NA
10	16	Strong	Weak	Female	18	China	Mathematics	No	Asymmetric	NA	NA	NA	NA	NA	No	0	1
11	16	Strong	Weak	Female	18	China	Mathematics	Yes	Asymmetric	1	NA	No	0	0	Yes	0	NA
12	16	Strong	Weak	Female	18	China	Mathematics	No	Asymmetric	NA	NA	NA	NA	NA	No	0	1
13	16	Strong	Weak	Female	18	China	Mathematics	Yes	Asymmetric	1	NA	No	0	0	Yes	0	NA
14	16	Strong	Weak	Female	18	China	Mathematics	No	Asymmetric	NA	NA	NA	NA	NA	No	0	1
15	16	Strong	Weak	Female	18	China	Mathematics	Yes	Asymmetric	1	NA	No	0	0	Yes	0	NA
16	16	Strong	Weak	Female	18	China	Mathematics	No	Asymmetric	NA	NA	NA	NA	NA	No	0	1
17	16	Strong	Weak	Female	18	China	Mathematics	Yes	Asymmetric	1	0	No	0	NA	Yes	0	NA
18	16	Strong	Weak	Female	18	China	Mathematics	Yes	Asymmetric	NA	NA	NA	NA	NA	Yes	0	1
19	16	Strong	Weak	Female	18	China	Mathematics	Yes	Asymmetric	NA	NA	NA	NA	NA	Yes	0	NA
20	16	Strong	Weak	Female	18	China	Mathematics	Yes	Asymmetric	NA	NA	NA	NA	NA	Yes	0	NA
21	16	Strong	Weak	Female	18	China	Mathematics	Yes	Asymmetric	NA	NA	NA	NA	NA	Yes	0	NA
22	16	Strong	Weak	Female	18	China	Mathematics	Yes	Asymmetric	NA	NA	NA	NA	NA	Yes	0	NA
23	16	Strong	Weak	Female	18	China	Mathematics	Yes	Asymmetric	NA	NA	NA	NA	NA	Yes	0	NA
24	16	Strong	Weak	Female	18	China	Mathematics	Yes	Asymmetric	NA	NA	NA	NA	NA	Yes	0	NA
25	16	Strong	Weak	Female	18	China	Mathematics	Yes	Asymmetric	NA	NA	NA	NA	NA	Yes	0	NA
26	16	Strong	Weak	Female	18	China	Mathematics	Yes	Asymmetric	NA	NA	NA	NA	NA	Yes	0	NA
27	16	Strong	Weak	Female	18	China	Mathematics	Yes	Asymmetric	NA	NA	NA	NA	NA	Yes	0	NA
28	16	Strong	Weak	Female	18	China	Mathematics	Yes	Asymmetric	NA	NA	NA	NA	NA	Yes	0	NA
29	16	Strong	Weak	Female	18	China	Mathematics	Yes	Asymmetric	NA	NA	NA	NA	NA	Yes	0	NA
30	16	Strong	Weak	Female	18	China	Mathematics	Yes	Asymmetric	NA	NA	NA	NA	NA	Yes	0	NA
31	16	Strong	Weak	Female	18	China	Mathematics	Yes	Asymmetric	NA	NA	NA	NA	NA	Yes	0	NA
32	16	Strong	Weak	Female	18	China	Mathematics	Yes	Asymmetric	NA	NA	NA	NA	NA	Yes	0	NA
33	16	Strong	Weak	Female	18	China	Mathematics	Yes	Asymmetric	NA	NA	NA	NA	NA	Yes	0	NA
34	16	Strong	Weak	Female	18	China	Mathematics	Yes	Asymmetric	NA	NA	NA	NA	NA	Yes	0	NA
35	16	Strong	Weak	Female	18	China	Mathematics	Yes	Asymmetric	NA	NA	NA	NA	NA	Yes	0	NA
36	16	Strong	Weak	Female	18	China	Mathematics	Yes	Asymmetric	NA	NA	NA	NA	NA	Yes	0	NA
37	16	Strong	Weak	Female	18	China	Mathematics	Yes	Asymmetric	NA	NA	NA	NA	NA	Yes	0	NA
38	16	Strong	Weak	Female	18	China	Mathematics	Yes	Asymmetric	NA	NA	NA	NA	NA	Yes	0	NA
39	16	Strong	Weak	Female	18	China	Mathematics	Yes	Asymmetric	NA	NA	NA	NA	NA	Yes	0	NA
40	16	Strong	Weak	Female	18	China	Mathematics	Yes	Asymmetric	NA	NA	NA	NA	NA	Yes	0	NA
41	16	Strong	Weak	Female	18	China	Mathematics	Yes	Asymmetric	NA	NA	NA	NA	NA	Yes	0	NA
42	16	Strong	Weak	Female	18	China	Mathematics	Yes	Asymmetric	NA	NA	NA	NA	NA	NA	0	NA
43	16	Strong	Weak	Female	18	China	Mathematics	No	Asymmetric	NA	NA	NA	NA	NA	Yes	1	NA
44	16	Strong	Weak	Female	18	China	Mathematics	Yes	Asymmetric	NA	NA	NA	NA	NA	Yes	0	NA
45	16	Strong	Weak	Female	18	China	Mathematics	Yes	Asymmetric	NA	NA	NA	NA	NA	Yes	0	NA
46	16	Strong	Weak	Female	18	China	Mathematics	Yes	Asymmetric	NA	NA	NA	NA	NA	Yes	0	NA
47	16	Strong	Weak	Female	18	China	Mathematics	Yes	Asymmetric	NA	NA	NA	NA	NA	Yes	0	NA
48	16	Strong	Weak	Female	18	China	Mathematics	Yes	Asymmetric	NA	NA	NA	NA	NA	Yes	0	NA
49	16	Strong	Weak	Female	18	China	Mathematics	Yes	Asymmetric	NA	NA	NA	NA	NA	Yes	0	NA
50	16	Strong	Weak	Female	18	China	Mathematics	Yes	Asymmetric	NA	NA	NA	NA	NA	Yes	0	NA
1	17	Strong	Weak	Male	21	UK	Classics	NA	Asymmetric	NA	NA	NA	0	NA	Yes	NA	NA
2	17	Strong	Weak	Male	21	UK	Classics	Yes	Asymmetric	NA	NA	NA	NA	NA	Yes	0	NA
3	17	Strong	Weak	Male	21	UK	Classics	Yes	Asymmetric	NA	NA	NA	NA	NA	Yes	0	NA
4	17	Strong	Weak	Male	21	UK	Classics	Yes	Asymmetric	NA	NA	NA	NA	NA	Yes	0	NA
5	17	Strong	Weak	Male	21	UK	Classics	Yes	Asymmetric	NA	NA	NA	NA	NA	Yes	0	NA
6	17	Strong	Weak	Male	21	UK	Classics	Yes	Asymmetric	NA	NA	NA	NA	NA	Yes	0	NA
7	17	Strong	Weak	Male	21	UK	Classics	Yes	Asymmetric	NA	NA	NA	NA	NA	Yes	0	NA
8	17	Strong	Weak	Male	21	UK	Classics	Yes	Asymmetric	NA	NA	NA	NA	NA	Yes	0	NA
9	17	Strong	Weak	Male	21	UK	Classics	Yes	Asymmetric	NA	NA	NA	NA	NA	Yes	0	NA
10	17	Strong	Weak	Male	21	UK	Classics	Yes	Asymmetric	NA	NA	NA	NA	NA	Yes	0	NA
11	17	Strong	Weak	Male	21	UK	Classics	Yes	Asymmetric	NA	NA	NA	NA	NA	Yes	0	NA
12	17	Strong	Weak	Male	21	UK	Classics	Yes	Asymmetric	NA	NA	NA	NA	NA	Yes	0	NA
13	17	Strong	Weak	Male	21	UK	Classics	Yes	Asymmetric	NA	NA	NA	NA	NA	Yes	0	NA
14	17	Strong	Weak	Male	21	UK	Classics	Yes	Asymmetric	NA	NA	NA	NA	NA	Yes	0	NA
15	17	Strong	Weak	Male	21	UK	Classics	Yes	Asymmetric	NA	NA	NA	NA	NA	Yes	0	NA
16	17	Strong	Weak	Male	21	UK	Classics	Yes	Asymmetric	NA	NA	NA	NA	NA	Yes	0	NA
17	17	Strong	Weak	Male	21	UK	Classics	Yes	Asymmetric	NA	NA	NA	NA	NA	Yes	0	NA
18	17	Strong	Weak	Male	21	UK	Classics	Yes	Asymmetric	NA	NA	NA	NA	NA	Yes	0	NA
19	17	Strong	Weak	Male	21	UK	Classics	Yes	Asymmetric	NA	NA	NA	NA	NA	Yes	0	NA
20	17	Strong	Weak	Male	21	UK	Classics	Yes	Asymmetric	NA	NA	NA	NA	NA	Yes	0	NA
21	17	Strong	Weak	Male	21	UK	Classics	Yes	Asymmetric	NA	NA	NA	NA	NA	Yes	0	NA
22	17	Strong	Weak	Male	21	UK	Classics	Yes	Asymmetric	NA	NA	NA	NA	NA	Yes	0	NA
23	17	Strong	Weak	Male	21	UK	Classics	Yes	Asymmetric	NA	NA	NA	NA	NA	Yes	0	NA
24	17	Strong	Weak	Male	21	UK	Classics	Yes	Asymmetric	NA	NA	NA	NA	NA	Yes	0	NA
25	17	Strong	Weak	Male	21	UK	Classics	Yes	Asymmetric	NA	NA	NA	NA	NA	Yes	0	NA
26	17	Strong	Weak	Male	21	UK	Classics	Yes	Asymmetric	NA	NA	NA	NA	NA	Yes	0	NA
27	17	Strong	Weak	Male	21	UK	Classics	Yes	Asymmetric	NA	NA	NA	NA	NA	Yes	0	NA
28	17	Strong	Weak	Male	21	UK	Classics	Yes	Asymmetric	NA	NA	NA	NA	NA	Yes	0	NA
29	17	Strong	Weak	Male	21	UK	Classics	Yes	Asymmetric	NA	NA	NA	NA	NA	Yes	0	NA
30	17	Strong	Weak	Male	21	UK	Classics	Yes	Asymmetric	NA	NA	NA	NA	NA	Yes	0	NA
31	17	Strong	Weak	Male	21	UK	Classics	Yes	Asymmetric	NA	NA	NA	NA	NA	Yes	0	NA
32	17	Strong	Weak	Male	21	UK	Classics	Yes	Asymmetric	NA	NA	NA	NA	NA	Yes	0	NA
33	17	Strong	Weak	Male	21	UK	Classics	Yes	Asymmetric	NA	NA	NA	NA	NA	Yes	0	NA
34	17	Strong	Weak	Male	21	UK	Classics	Yes	Asymmetric	NA	NA	NA	NA	NA	Yes	0	NA
35	17	Strong	Weak	Male	21	UK	Classics	Yes	Asymmetric	NA	NA	NA	NA	NA	Yes	0	NA
36	17	Strong	Weak	Male	21	UK	Classics	Yes	Asymmetric	NA	NA	NA	NA	NA	Yes	0	NA
37	17	Strong	Weak	Male	21	UK	Classics	Yes	Asymmetric	NA	NA	NA	NA	NA	Yes	0	NA
38	17	Strong	Weak	Male	21	UK	Classics	Yes	Asymmetric	NA	NA	NA	NA	NA	Yes	0	NA
39	17	Strong	Weak	Male	21	UK	Classics	Yes	Asymmetric	NA	NA	NA	NA	NA	Yes	0	NA
40	17	Strong	Weak	Male	21	UK	Classics	Yes	Asymmetric	NA	NA	NA	NA	NA	Yes	0	NA
41	17	Strong	Weak	Male	21	UK	Classics	Yes	Asymmetric	NA	NA	NA	NA	NA	Yes	0	NA
42	17	Strong	Weak	Male	21	UK	Classics	Yes	Asymmetric	NA	NA	NA	NA	NA	Yes	0	NA
43	17	Strong	Weak	Male	21	UK	Classics	Yes	Asymmetric	NA	NA	NA	NA	NA	Yes	0	NA
44	17	Strong	Weak	Male	21	UK	Classics	Yes	Asymmetric	NA	NA	NA	NA	NA	Yes	0	NA
45	17	Strong	Weak	Male	21	UK	Classics	Yes	Asymmetric	NA	NA	NA	NA	NA	Yes	0	NA
46	17	Strong	Weak	Male	21	UK	Classics	Yes	Asymmetric	NA	NA	NA	NA	NA	Yes	0	NA
47	17	Strong	Weak	Male	21	UK	Classics	Yes	Asymmetric	NA	NA	NA	NA	NA	Yes	0	NA
48	17	Strong	Weak	Male	21	UK	Classics	Yes	Asymmetric	NA	NA	NA	NA	NA	Yes	0	NA
49	17	Strong	Weak	Male	21	UK	Classics	Yes	Asymmetric	NA	NA	NA	NA	NA	Yes	0	NA
50	17	Strong	Weak	Male	21	UK	Classics	Yes	Asymmetric	NA	NA	NA	NA	NA	Yes	0	NA
1	18	Strong	Weak	Female	21	UK	Maths	NA	Asymmetric	NA	NA	NA	0	NA	Yes	NA	NA
2	18	Strong	Weak	Female	21	UK	Maths	Yes	Asymmetric	NA	NA	NA	NA	1	Yes	0	NA
3	18	Strong	Weak	Female	21	UK	Maths	No	Asymmetric	NA	NA	NA	NA	NA	Yes	0	NA
4	18	Strong	Weak	Female	21	UK	Maths	Yes	Asymmetric	NA	NA	NA	NA	0	Yes	0	NA
5	18	Strong	Weak	Female	21	UK	Maths	No	Asymmetric	NA	NA	NA	NA	0	No	0	NA
6	18	Strong	Weak	Female	21	UK	Maths	No	Asymmetric	0	0	No	0	NA	No	0	NA
7	18	Strong	Weak	Female	21	UK	Maths	Yes	Asymmetric	0	NA	No	0	0	No	0	0
8	18	Strong	Weak	Female	21	UK	Maths	No	Asymmetric	0	0	No	0	NA	No	0	0
9	18	Strong	Weak	Female	21	UK	Maths	Yes	Asymmetric	0	NA	No	0	1	No	0	0
10	18	Strong	Weak	Female	21	UK	Maths	No	Asymmetric	0	NA	No	0	1	No	0	0
11	18	Strong	Weak	Female	21	UK	Maths	No	Asymmetric	0	0	No	0	NA	No	0	0
12	18	Strong	Weak	Female	21	UK	Maths	Yes	Asymmetric	0	NA	Yes	0	1	No	0	0
13	18	Strong	Weak	Female	21	UK	Maths	No	Asymmetric	0	NA	No	0	1	No	0	NA
14	18	Strong	Weak	Female	21	UK	Maths	No	Asymmetric	0	0	No	0	NA	No	0	0
15	18	Strong	Weak	Female	21	UK	Maths	Yes	Asymmetric	NA	NA	Yes	0	NA	NA	0	0
16	18	Strong	Weak	Female	21	UK	Maths	No	Asymmetric	NA	NA	NA	NA	0	No	1	NA
17	18	Strong	Weak	Female	21	UK	Maths	No	Asymmetric	1	NA	No	0	1	Yes	0	NA
18	18	Strong	Weak	Female	21	UK	Maths	No	Asymmetric	NA	NA	NA	NA	1	Yes	0	1
19	18	Strong	Weak	Female	21	UK	Maths	No	Asymmetric	NA	NA	NA	NA	1	Yes	0	NA
20	18	Strong	Weak	Female	21	UK	Maths	No	Asymmetric	NA	NA	NA	NA	NA	No	0	NA
21	18	Strong	Weak	Female	21	UK	Maths	Yes	Asymmetric	0	1	No	0	NA	No	0	NA
22	18	Strong	Weak	Female	21	UK	Maths	Yes	Asymmetric	0	0	No	0	NA	No	0	0
23	18	Strong	Weak	Female	21	UK	Maths	Yes	Asymmetric	0	0	No	0	NA	No	0	0
24	18	Strong	Weak	Female	21	UK	Maths	Yes	Asymmetric	0	0	No	0	NA	No	0	0
25	18	Strong	Weak	Female	21	UK	Maths	Yes	Asymmetric	0	NA	No	0	0	No	0	0
26	18	Strong	Weak	Female	21	UK	Maths	No	Asymmetric	0	NA	No	0	1	No	0	0
27	18	Strong	Weak	Female	21	UK	Maths	No	Asymmetric	0	NA	No	0	1	No	0	0
28	18	Strong	Weak	Female	21	UK	Maths	No	Asymmetric	NA	NA	No	0	NA	NA	0	0
29	18	Strong	Weak	Female	21	UK	Maths	No	Asymmetric	NA	NA	NA	NA	NA	NA	1	NA
30	18	Strong	Weak	Female	21	UK	Maths	No	Asymmetric	NA	NA	NA	NA	NA	NA	1	NA
31	18	Strong	Weak	Female	21	UK	Maths	No	Asymmetric	NA	NA	NA	NA	0	No	1	NA
32	18	Strong	Weak	Female	21	UK	Maths	No	Asymmetric	0	NA	No	0	0	No	0	NA
33	18	Strong	Weak	Female	21	UK	Maths	No	Asymmetric	0	NA	No	0	1	No	0	0
34	18	Strong	Weak	Female	21	UK	Maths	No	Asymmetric	NA	NA	No	0	NA	NA	0	0
35	18	Strong	Weak	Female	21	UK	Maths	No	Asymmetric	NA	NA	NA	NA	NA	NA	1	NA
36	18	Strong	Weak	Female	21	UK	Maths	No	Asymmetric	NA	NA	NA	NA	NA	NA	1	NA
37	18	Strong	Weak	Female	21	UK	Maths	No	Asymmetric	NA	NA	NA	NA	NA	NA	1	NA
38	18	Strong	Weak	Female	21	UK	Maths	No	Asymmetric	NA	NA	NA	NA	NA	NA	1	NA
39	18	Strong	Weak	Female	21	UK	Maths	No	Asymmetric	NA	NA	NA	NA	NA	NA	1	NA
40	18	Strong	Weak	Female	21	UK	Maths	No	Asymmetric	NA	NA	NA	NA	NA	NA	1	NA
41	18	Strong	Weak	Female	21	UK	Maths	No	Asymmetric	NA	NA	NA	NA	NA	NA	1	NA
42	18	Strong	Weak	Female	21	UK	Maths	No	Asymmetric	NA	NA	NA	NA	0	No	1	NA
43	18	Strong	Weak	Female	21	UK	Maths	No	Asymmetric	NA	NA	No	0	NA	NA	0	NA
44	18	Strong	Weak	Female	21	UK	Maths	No	Asymmetric	NA	NA	NA	NA	NA	NA	1	NA
45	18	Strong	Weak	Female	21	UK	Maths	No	Asymmetric	NA	NA	NA	NA	NA	NA	1	NA
46	18	Strong	Weak	Female	21	UK	Maths	No	Asymmetric	NA	NA	NA	NA	NA	NA	1	NA
47	18	Strong	Weak	Female	21	UK	Maths	No	Asymmetric	NA	NA	NA	NA	NA	NA	1	NA
48	18	Strong	Weak	Female	21	UK	Maths	No	Asymmetric	NA	NA	NA	NA	NA	NA	1	NA
49	18	Strong	Weak	Female	21	UK	Maths	No	Asymmetric	NA	NA	NA	NA	NA	NA	1	NA
50	18	Strong	Weak	Female	21	UK	Maths	No	Asymmetric	NA	NA	NA	NA	NA	NA	1	NA
1	19	Strong	Weak	Male	20	Singapore	Economics	NA	Asymmetric	NA	NA	NA	0	1	Yes	NA	NA
2	19	Strong	Weak	Male	20	Singapore	Economics	No	Asymmetric	NA	NA	NA	NA	1	Yes	0	NA
3	19	Strong	Weak	Male	20	Singapore	Economics	No	Asymmetric	NA	NA	NA	NA	1	No	0	NA
4	19	Strong	Weak	Male	20	Singapore	Economics	No	Asymmetric	0	NA	No	0	1	No	0	NA
5	19	Strong	Weak	Male	20	Singapore	Economics	No	Asymmetric	0	NA	Yes	0	1	No	0	0
6	19	Strong	Weak	Male	20	Singapore	Economics	No	Asymmetric	0	NA	No	0	1	No	0	NA
7	19	Strong	Weak	Male	20	Singapore	Economics	No	Asymmetric	NA	NA	No	0	NA	NA	0	0
8	19	Strong	Weak	Male	20	Singapore	Economics	No	Asymmetric	NA	NA	NA	NA	1	Yes	1	1
9	19	Strong	Weak	Male	20	Singapore	Economics	No	Asymmetric	NA	NA	NA	NA	1	No	0	NA
10	19	Strong	Weak	Male	20	Singapore	Economics	No	Asymmetric	NA	NA	No	0	NA	NA	0	NA
11	19	Strong	Weak	Male	20	Singapore	Economics	No	Asymmetric	NA	NA	NA	NA	NA	No	1	0
12	19	Strong	Weak	Male	20	Singapore	Economics	Yes	Asymmetric	1	0	Yes	0	NA	Yes	0	NA
13	19	Strong	Weak	Male	20	Singapore	Economics	Yes	Asymmetric	NA	NA	NA	NA	NA	Yes	0	NA
14	19	Strong	Weak	Male	20	Singapore	Economics	Yes	Asymmetric	NA	NA	NA	NA	NA	Yes	0	NA
15	19	Strong	Weak	Male	20	Singapore	Economics	Yes	Asymmetric	NA	NA	NA	NA	NA	Yes	0	NA
16	19	Strong	Weak	Male	20	Singapore	Economics	Yes	Asymmetric	NA	NA	NA	NA	NA	Yes	0	NA
17	19	Strong	Weak	Male	20	Singapore	Economics	Yes	Asymmetric	NA	NA	NA	NA	NA	Yes	0	NA
18	19	Strong	Weak	Male	20	Singapore	Economics	Yes	Asymmetric	NA	NA	NA	NA	NA	Yes	0	NA
19	19	Strong	Weak	Male	20	Singapore	Economics	Yes	Asymmetric	NA	NA	NA	NA	NA	Yes	0	NA
20	19	Strong	Weak	Male	20	Singapore	Economics	Yes	Asymmetric	NA	NA	NA	NA	NA	Yes	0	NA
21	19	Strong	Weak	Male	20	Singapore	Economics	Yes	Asymmetric	NA	NA	NA	NA	NA	Yes	0	NA
22	19	Strong	Weak	Male	20	Singapore	Economics	Yes	Asymmetric	NA	NA	NA	NA	NA	Yes	0	NA
23	19	Strong	Weak	Male	20	Singapore	Economics	Yes	Asymmetric	NA	NA	NA	NA	NA	Yes	0	NA
24	19	Strong	Weak	Male	20	Singapore	Economics	Yes	Asymmetric	NA	NA	NA	NA	NA	Yes	0	NA
25	19	Strong	Weak	Male	20	Singapore	Economics	Yes	Asymmetric	NA	NA	NA	NA	NA	Yes	0	NA
26	19	Strong	Weak	Male	20	Singapore	Economics	Yes	Asymmetric	NA	NA	NA	NA	NA	Yes	0	NA
27	19	Strong	Weak	Male	20	Singapore	Economics	Yes	Asymmetric	NA	NA	NA	NA	NA	Yes	0	NA
28	19	Strong	Weak	Male	20	Singapore	Economics	Yes	Asymmetric	NA	NA	NA	NA	NA	Yes	0	NA
29	19	Strong	Weak	Male	20	Singapore	Economics	Yes	Asymmetric	NA	NA	NA	NA	NA	Yes	0	NA
30	19	Strong	Weak	Male	20	Singapore	Economics	Yes	Asymmetric	NA	NA	NA	NA	NA	Yes	0	NA
31	19	Strong	Weak	Male	20	Singapore	Economics	Yes	Asymmetric	NA	NA	NA	NA	NA	Yes	0	NA
32	19	Strong	Weak	Male	20	Singapore	Economics	Yes	Asymmetric	NA	NA	NA	NA	NA	Yes	0	NA
33	19	Strong	Weak	Male	20	Singapore	Economics	Yes	Asymmetric	NA	NA	NA	NA	NA	Yes	0	NA
34	19	Strong	Weak	Male	20	Singapore	Economics	Yes	Asymmetric	NA	NA	NA	NA	NA	Yes	0	NA
35	19	Strong	Weak	Male	20	Singapore	Economics	Yes	Asymmetric	NA	NA	NA	NA	NA	Yes	0	NA
36	19	Strong	Weak	Male	20	Singapore	Economics	Yes	Asymmetric	NA	NA	NA	NA	NA	Yes	0	NA
37	19	Strong	Weak	Male	20	Singapore	Economics	Yes	Asymmetric	NA	NA	NA	NA	NA	Yes	0	NA
38	19	Strong	Weak	Male	20	Singapore	Economics	Yes	Asymmetric	NA	NA	NA	NA	NA	Yes	0	NA
39	19	Strong	Weak	Male	20	Singapore	Economics	Yes	Asymmetric	NA	NA	NA	NA	NA	Yes	0	NA
40	19	Strong	Weak	Male	20	Singapore	Economics	Yes	Asymmetric	NA	NA	NA	NA	NA	Yes	0	NA
41	19	Strong	Weak	Male	20	Singapore	Economics	Yes	Asymmetric	NA	NA	NA	NA	NA	Yes	0	NA
42	19	Strong	Weak	Male	20	Singapore	Economics	Yes	Asymmetric	NA	NA	NA	NA	NA	Yes	0	NA
43	19	Strong	Weak	Male	20	Singapore	Economics	Yes	Asymmetric	NA	NA	NA	NA	NA	Yes	0	NA
44	19	Strong	Weak	Male	20	Singapore	Economics	Yes	Asymmetric	NA	NA	NA	NA	NA	Yes	0	NA
45	19	Strong	Weak	Male	20	Singapore	Economics	Yes	Asymmetric	NA	NA	NA	NA	NA	Yes	0	NA
46	19	Strong	Weak	Male	20	Singapore	Economics	Yes	Asymmetric	NA	NA	NA	NA	NA	Yes	0	NA
47	19	Strong	Weak	Male	20	Singapore	Economics	Yes	Asymmetric	NA	NA	NA	NA	NA	Yes	0	NA
48	19	Strong	Weak	Male	20	Singapore	Economics	Yes	Asymmetric	NA	NA	NA	NA	NA	Yes	0	NA
49	19	Strong	Weak	Male	20	Singapore	Economics	Yes	Asymmetric	NA	NA	NA	NA	NA	Yes	0	NA
50	19	Strong	Weak	Male	20	Singapore	Economics	Yes	Asymmetric	NA	NA	NA	NA	NA	Yes	0	NA
1	20	Strong	Weak	Male	22	UK	Neuroscience	NA	Asymmetric	NA	NA	NA	0	NA	No	NA	NA
2	20	Strong	Weak	Male	22	UK	Neuroscience	Yes	Asymmetric	0	0	No	0	NA	No	0	NA
3	20	Strong	Weak	Male	22	UK	Neuroscience	Yes	Asymmetric	NA	NA	No	0	NA	NA	0	0
4	20	Strong	Weak	Male	22	UK	Neuroscience	No	Asymmetric	NA	NA	NA	NA	NA	No	1	0
5	20	Strong	Weak	Male	22	UK	Neuroscience	Yes	Asymmetric	0	NA	No	0	0	No	0	NA
6	20	Strong	Weak	Male	22	UK	Neuroscience	No	Asymmetric	0	NA	No	0	0	No	0	0
7	20	Strong	Weak	Male	22	UK	Neuroscience	No	Asymmetric	0	NA	No	0	0	No	0	0
8	20	Strong	Weak	Male	22	UK	Neuroscience	No	Asymmetric	0	NA	No	0	0	No	0	0
9	20	Strong	Weak	Male	22	UK	Neuroscience	No	Asymmetric	0	NA	No	0	1	No	0	0
10	20	Strong	Weak	Male	22	UK	Neuroscience	No	Asymmetric	NA	NA	No	0	NA	NA	0	0
11	20	Strong	Weak	Male	22	UK	Neuroscience	No	Asymmetric	NA	NA	NA	NA	NA	NA	1	NA
12	20	Strong	Weak	Male	22	UK	Neuroscience	No	Asymmetric	NA	NA	NA	NA	0	No	1	NA
13	20	Strong	Weak	Male	22	UK	Neuroscience	No	Asymmetric	NA	NA	No	0	NA	NA	0	NA
14	20	Strong	Weak	Male	22	UK	Neuroscience	No	Asymmetric	NA	NA	NA	NA	NA	NA	1	NA
15	20	Strong	Weak	Male	22	UK	Neuroscience	No	Asymmetric	NA	NA	NA	NA	NA	NA	1	NA
16	20	Strong	Weak	Male	22	UK	Neuroscience	No	Asymmetric	NA	NA	NA	NA	NA	NA	1	NA
17	20	Strong	Weak	Male	22	UK	Neuroscience	No	Asymmetric	NA	NA	NA	NA	NA	NA	1	NA
18	20	Strong	Weak	Male	22	UK	Neuroscience	No	Asymmetric	NA	NA	NA	NA	NA	NA	1	NA
19	20	Strong	Weak	Male	22	UK	Neuroscience	No	Asymmetric	NA	NA	NA	NA	0	No	1	NA
20	20	Strong	Weak	Male	22	UK	Neuroscience	No	Asymmetric	0	NA	No	0	1	No	0	NA
21	20	Strong	Weak	Male	22	UK	Neuroscience	No	Asymmetric	0	NA	No	0	1	No	0	0
22	20	Strong	Weak	Male	22	UK	Neuroscience	No	Asymmetric	NA	NA	No	0	NA	NA	0	0
23	20	Strong	Weak	Male	22	UK	Neuroscience	No	Asymmetric	NA	NA	NA	NA	1	No	1	0
24	20	Strong	Weak	Male	22	UK	Neuroscience	No	Asymmetric	NA	NA	No	0	NA	NA	0	NA
25	20	Strong	Weak	Male	22	UK	Neuroscience	No	Asymmetric	NA	NA	NA	NA	NA	NA	1	NA
26	20	Strong	Weak	Male	22	UK	Neuroscience	No	Asymmetric	NA	NA	NA	NA	NA	NA	1	NA
27	20	Strong	Weak	Male	22	UK	Neuroscience	No	Asymmetric	NA	NA	NA	NA	1	No	1	NA
28	20	Strong	Weak	Male	22	UK	Neuroscience	No	Asymmetric	NA	NA	Yes	0	NA	NA	0	NA
29	20	Strong	Weak	Male	22	UK	Neuroscience	No	Asymmetric	NA	NA	NA	NA	NA	NA	1	NA
30	20	Strong	Weak	Male	22	UK	Neuroscience	No	Asymmetric	NA	NA	NA	NA	NA	NA	1	NA
31	20	Strong	Weak	Male	22	UK	Neuroscience	No	Asymmetric	NA	NA	NA	NA	NA	NA	1	NA
32	20	Strong	Weak	Male	22	UK	Neuroscience	No	Asymmetric	NA	NA	NA	NA	NA	NA	1	NA
33	20	Strong	Weak	Male	22	UK	Neuroscience	No	Asymmetric	NA	NA	NA	NA	NA	NA	1	NA
34	20	Strong	Weak	Male	22	UK	Neuroscience	No	Asymmetric	NA	NA	NA	NA	NA	NA	1	NA
35	20	Strong	Weak	Male	22	UK	Neuroscience	No	Asymmetric	NA	NA	NA	NA	NA	NA	1	NA
36	20	Strong	Weak	Male	22	UK	Neuroscience	No	Asymmetric	NA	NA	NA	NA	NA	NA	1	NA
37	20	Strong	Weak	Male	22	UK	Neuroscience	No	Asymmetric	NA	NA	NA	NA	NA	NA	1	NA
38	20	Strong	Weak	Male	22	UK	Neuroscience	No	Asymmetric	NA	NA	NA	NA	NA	NA	1	NA
39	20	Strong	Weak	Male	22	UK	Neuroscience	No	Asymmetric	NA	NA	NA	NA	NA	NA	1	NA
40	20	Strong	Weak	Male	22	UK	Neuroscience	No	Asymmetric	NA	NA	NA	NA	NA	NA	1	NA
41	20	Strong	Weak	Male	22	UK	Neuroscience	No	Asymmetric	NA	NA	NA	NA	NA	NA	1	NA
42	20	Strong	Weak	Male	22	UK	Neuroscience	No	Asymmetric	NA	NA	NA	NA	NA	NA	1	NA
43	20	Strong	Weak	Male	22	UK	Neuroscience	No	Asymmetric	NA	NA	NA	NA	NA	NA	1	NA
44	20	Strong	Weak	Male	22	UK	Neuroscience	No	Asymmetric	NA	NA	NA	NA	NA	NA	1	NA
45	20	Strong	Weak	Male	22	UK	Neuroscience	No	Asymmetric	NA	NA	NA	NA	NA	NA	1	NA
46	20	Strong	Weak	Male	22	UK	Neuroscience	No	Asymmetric	NA	NA	NA	NA	NA	NA	1	NA
47	20	Strong	Weak	Male	22	UK	Neuroscience	No	Asymmetric	NA	NA	NA	NA	NA	NA	1	NA
48	20	Strong	Weak	Male	22	UK	Neuroscience	No	Asymmetric	NA	NA	NA	NA	NA	NA	1	NA
49	20	Strong	Weak	Male	22	UK	Neuroscience	No	Asymmetric	NA	NA	NA	NA	NA	NA	1	NA
50	20	Strong	Weak	Male	22	UK	Neuroscience	No	Asymmetric	NA	NA	NA	NA	NA	NA	1	NA
1	21	Weak	Strong	Female	21	UK	Architecture	NA	Asymmetric	NA	NA	NA	0	NA	No	NA	NA
2	21	Weak	Strong	Female	21	UK	Architecture	Yes	Asymmetric	0	NA	No	0	1	No	0	NA
3	21	Weak	Strong	Female	21	UK	Architecture	No	Asymmetric	1	NA	No	0	0	Yes	0	0
4	21	Weak	Strong	Female	21	UK	Architecture	No	Asymmetric	NA	NA	NA	NA	0	No	0	1
5	21	Weak	Strong	Female	21	UK	Architecture	No	Asymmetric	0	0	No	0	NA	No	0	NA
6	21	Weak	Strong	Female	21	UK	Architecture	Yes	Asymmetric	0	0	No	0	NA	No	0	0
7	21	Weak	Strong	Female	21	UK	Architecture	Yes	Asymmetric	0	NA	No	0	0	No	0	0
8	21	Weak	Strong	Female	21	UK	Architecture	No	Asymmetric	1	NA	No	0	0	Yes	0	0
9	21	Weak	Strong	Female	21	UK	Architecture	No	Asymmetric	NA	NA	NA	NA	0	No	0	1
10	21	Weak	Strong	Female	21	UK	Architecture	No	Asymmetric	1	NA	No	0	0	Yes	0	NA
11	21	Weak	Strong	Female	21	UK	Architecture	No	Asymmetric	NA	NA	NA	NA	0	No	0	1
12	21	Weak	Strong	Female	21	UK	Architecture	No	Asymmetric	0	0	No	0	NA	No	0	NA
13	21	Weak	Strong	Female	21	UK	Architecture	Yes	Asymmetric	0	NA	Yes	0	0	No	0	0
14	21	Weak	Strong	Female	21	UK	Architecture	No	Asymmetric	0	NA	No	0	0	No	0	NA
15	21	Weak	Strong	Female	21	UK	Architecture	No	Asymmetric	0	NA	No	0	1	No	0	0
16	21	Weak	Strong	Female	21	UK	Architecture	No	Asymmetric	0	NA	No	0	0	No	0	0
17	21	Weak	Strong	Female	21	UK	Architecture	No	Asymmetric	1	0	Yes	0	NA	Yes	0	0
18	21	Weak	Strong	Female	21	UK	Architecture	Yes	Asymmetric	NA	NA	NA	NA	NA	Yes	0	NA
19	21	Weak	Strong	Female	21	UK	Architecture	Yes	Asymmetric	NA	NA	NA	NA	NA	Yes	0	NA
20	21	Weak	Strong	Female	21	UK	Architecture	Yes	Asymmetric	NA	NA	NA	NA	NA	Yes	0	NA
21	21	Weak	Strong	Female	21	UK	Architecture	Yes	Asymmetric	NA	NA	NA	NA	NA	Yes	0	NA
22	21	Weak	Strong	Female	21	UK	Architecture	Yes	Asymmetric	NA	NA	NA	NA	NA	Yes	0	NA
23	21	Weak	Strong	Female	21	UK	Architecture	Yes	Asymmetric	NA	NA	NA	NA	NA	Yes	0	NA
24	21	Weak	Strong	Female	21	UK	Architecture	Yes	Asymmetric	NA	NA	NA	NA	NA	Yes	0	NA
25	21	Weak	Strong	Female	21	UK	Architecture	Yes	Asymmetric	NA	NA	NA	NA	NA	Yes	0	NA
26	21	Weak	Strong	Female	21	UK	Architecture	Yes	Asymmetric	NA	NA	NA	NA	NA	Yes	0	NA
27	21	Weak	Strong	Female	21	UK	Architecture	Yes	Asymmetric	NA	NA	NA	NA	NA	Yes	0	NA
28	21	Weak	Strong	Female	21	UK	Architecture	Yes	Asymmetric	NA	NA	NA	NA	NA	Yes	0	NA
29	21	Weak	Strong	Female	21	UK	Architecture	Yes	Asymmetric	NA	NA	NA	NA	NA	Yes	0	NA
30	21	Weak	Strong	Female	21	UK	Architecture	Yes	Asymmetric	NA	NA	NA	NA	NA	Yes	0	NA
31	21	Weak	Strong	Female	21	UK	Architecture	Yes	Asymmetric	NA	NA	NA	NA	NA	Yes	0	NA
32	21	Weak	Strong	Female	21	UK	Architecture	Yes	Asymmetric	NA	NA	NA	NA	NA	Yes	0	NA
33	21	Weak	Strong	Female	21	UK	Architecture	Yes	Asymmetric	NA	NA	NA	NA	NA	Yes	0	NA
34	21	Weak	Strong	Female	21	UK	Architecture	Yes	Asymmetric	NA	NA	NA	NA	NA	Yes	0	NA
35	21	Weak	Strong	Female	21	UK	Architecture	Yes	Asymmetric	NA	NA	NA	NA	NA	Yes	0	NA
36	21	Weak	Strong	Female	21	UK	Architecture	Yes	Asymmetric	NA	NA	NA	NA	NA	Yes	0	NA
37	21	Weak	Strong	Female	21	UK	Architecture	Yes	Asymmetric	NA	NA	NA	NA	NA	Yes	0	NA
38	21	Weak	Strong	Female	21	UK	Architecture	Yes	Asymmetric	NA	NA	NA	NA	NA	Yes	0	NA
39	21	Weak	Strong	Female	21	UK	Architecture	Yes	Asymmetric	NA	NA	NA	NA	NA	Yes	0	NA
40	21	Weak	Strong	Female	21	UK	Architecture	Yes	Asymmetric	NA	NA	NA	NA	NA	Yes	0	NA
41	21	Weak	Strong	Female	21	UK	Architecture	Yes	Asymmetric	NA	NA	NA	NA	NA	Yes	0	NA
42	21	Weak	Strong	Female	21	UK	Architecture	Yes	Asymmetric	NA	NA	NA	NA	NA	Yes	0	NA
43	21	Weak	Strong	Female	21	UK	Architecture	Yes	Asymmetric	NA	NA	NA	NA	NA	Yes	0	NA
44	21	Weak	Strong	Female	21	UK	Architecture	Yes	Asymmetric	NA	NA	NA	NA	NA	Yes	0	NA
45	21	Weak	Strong	Female	21	UK	Architecture	Yes	Asymmetric	NA	NA	NA	NA	NA	Yes	0	NA
46	21	Weak	Strong	Female	21	UK	Architecture	Yes	Asymmetric	NA	NA	NA	NA	NA	Yes	0	NA
47	21	Weak	Strong	Female	21	UK	Architecture	Yes	Asymmetric	NA	NA	NA	NA	NA	Yes	0	NA
48	21	Weak	Strong	Female	21	UK	Architecture	Yes	Asymmetric	NA	NA	NA	NA	NA	Yes	0	NA
49	21	Weak	Strong	Female	21	UK	Architecture	Yes	Asymmetric	NA	NA	NA	NA	NA	Yes	0	NA
50	21	Weak	Strong	Female	21	UK	Architecture	Yes	Asymmetric	NA	NA	NA	NA	NA	Yes	0	NA
1	22	Weak	Strong	Female	20	United States	English	NA	Asymmetric	NA	NA	NA	0	NA	No	NA	NA
2	22	Weak	Strong	Female	20	United States	English	Yes	Asymmetric	0	NA	No	0	0	No	0	NA
3	22	Weak	Strong	Female	20	United States	English	No	Asymmetric	0	NA	No	0	0	No	0	0
4	22	Weak	Strong	Female	20	United States	English	No	Asymmetric	1	0	No	0	NA	Yes	0	0
5	22	Weak	Strong	Female	20	United States	English	Yes	Asymmetric	NA	NA	NA	NA	0	Yes	0	1
6	22	Weak	Strong	Female	20	United States	English	No	Asymmetric	NA	NA	NA	NA	0	No	0	NA
7	22	Weak	Strong	Female	20	United States	English	No	Asymmetric	0	1	Yes	0	NA	No	0	NA
8	22	Weak	Strong	Female	20	United States	English	Yes	Asymmetric	0	NA	No	0	0	No	0	NA
9	22	Weak	Strong	Female	20	United States	English	No	Asymmetric	1	NA	Yes	0	0	Yes	0	0
10	22	Weak	Strong	Female	20	United States	English	No	Asymmetric	NA	NA	NA	NA	NA	No	0	NA
11	22	Weak	Strong	Female	20	United States	English	Yes	Asymmetric	0	NA	Yes	0	0	No	0	NA
12	22	Weak	Strong	Female	20	United States	English	No	Asymmetric	1	NA	Yes	0	0	Yes	0	NA
13	22	Weak	Strong	Female	20	United States	English	No	Asymmetric	NA	NA	NA	NA	NA	Yes	0	NA
14	22	Weak	Strong	Female	20	United States	English	Yes	Asymmetric	NA	NA	NA	NA	1	Yes	0	NA
15	22	Weak	Strong	Female	20	United States	English	No	Asymmetric	NA	NA	NA	NA	0	No	0	NA
16	22	Weak	Strong	Female	20	United States	English	No	Asymmetric	0	0	Yes	0	NA	No	0	NA
17	22	Weak	Strong	Female	20	United States	English	Yes	Asymmetric	0	NA	Yes	0	0	No	0	NA
18	22	Weak	Strong	Female	20	United States	English	No	Asymmetric	0	NA	No	0	0	No	0	NA
19	22	Weak	Strong	Female	20	United States	English	No	Asymmetric	0	NA	Yes	0	0	No	0	0
20	22	Weak	Strong	Female	20	United States	English	No	Asymmetric	0	0	No	0	NA	No	0	NA
21	22	Weak	Strong	Female	20	United States	English	Yes	Asymmetric	NA	NA	Yes	0	NA	NA	0	0
22	22	Weak	Strong	Female	20	United States	English	No	Asymmetric	NA	NA	NA	NA	0	No	1	NA
23	22	Weak	Strong	Female	20	United States	English	No	Asymmetric	0	NA	No	0	0	No	0	NA
24	22	Weak	Strong	Female	20	United States	English	No	Asymmetric	0	NA	No	0	0	No	0	0
25	22	Weak	Strong	Female	20	United States	English	No	Asymmetric	0	NA	No	0	0	No	0	0
26	22	Weak	Strong	Female	20	United States	English	No	Asymmetric	0	NA	No	0	0	No	0	0
27	22	Weak	Strong	Female	20	United States	English	No	Asymmetric	NA	NA	No	0	NA	NA	0	0
28	22	Weak	Strong	Female	20	United States	English	No	Asymmetric	NA	NA	NA	NA	NA	No	1	0
29	22	Weak	Strong	Female	20	United States	English	Yes	Asymmetric	0	0	No	0	NA	No	0	NA
30	22	Weak	Strong	Female	20	United States	English	Yes	Asymmetric	0	0	No	0	NA	No	0	0
31	22	Weak	Strong	Female	20	United States	English	Yes	Asymmetric	0	0	No	0	NA	No	0	0
32	22	Weak	Strong	Female	20	United States	English	Yes	Asymmetric	1	NA	No	0	0	Yes	0	0
33	22	Weak	Strong	Female	20	United States	English	No	Asymmetric	NA	NA	NA	NA	NA	No	0	1
34	22	Weak	Strong	Female	20	United States	English	Yes	Asymmetric	0	0	Yes	0	NA	No	0	NA
35	22	Weak	Strong	Female	20	United States	English	Yes	Asymmetric	0	0	Yes	0	NA	No	0	NA
36	22	Weak	Strong	Female	20	United States	English	Yes	Asymmetric	0	0	Yes	0	NA	No	0	NA
37	22	Weak	Strong	Female	20	United States	English	Yes	Asymmetric	0	NA	Yes	0	0	No	0	NA
38	22	Weak	Strong	Female	20	United States	English	No	Asymmetric	0	0	No	0	NA	No	0	NA
39	22	Weak	Strong	Female	20	United States	English	Yes	Asymmetric	0	NA	Yes	0	1	No	0	0
40	22	Weak	Strong	Female	20	United States	English	No	Asymmetric	0	NA	No	0	0	No	0	NA
41	22	Weak	Strong	Female	20	United States	English	No	Asymmetric	0	0	No	0	NA	No	0	0
42	22	Weak	Strong	Female	20	United States	English	Yes	Asymmetric	0	0	No	0	NA	No	0	0
43	22	Weak	Strong	Female	20	United States	English	Yes	Asymmetric	0	0	Yes	0	NA	No	0	0
44	22	Weak	Strong	Female	20	United States	English	Yes	Asymmetric	0	0	No	0	NA	No	0	NA
45	22	Weak	Strong	Female	20	United States	English	Yes	Asymmetric	0	NA	Yes	0	0	No	0	0
46	22	Weak	Strong	Female	20	United States	English	No	Asymmetric	0	NA	No	0	0	No	0	NA
47	22	Weak	Strong	Female	20	United States	English	No	Asymmetric	0	NA	No	0	0	No	0	0
48	22	Weak	Strong	Female	20	United States	English	No	Asymmetric	0	NA	No	0	0	No	0	0
49	22	Weak	Strong	Female	20	United States	English	No	Asymmetric	0	0	No	0	NA	No	0	0
50	22	Weak	Strong	Female	20	United States	English	Yes	Asymmetric	0	0	No	0	NA	No	0	0
1	23	Weak	Strong	Female	22	India	Biomedical scienc	NA	Asymmetric	NA	NA	NA	0	NA	No	NA	NA
2	23	Weak	Strong	Female	22	India	Biomedical scienc	Yes	Asymmetric	0	NA	No	0	0	No	0	NA
3	23	Weak	Strong	Female	22	India	Biomedical scienc	No	Asymmetric	0	NA	Yes	0	1	No	0	0
4	23	Weak	Strong	Female	22	India	Biomedical scienc	No	Asymmetric	0	NA	No	0	1	No	0	NA
5	23	Weak	Strong	Female	22	India	Biomedical scienc	No	Asymmetric	0	NA	No	0	0	No	0	0
6	23	Weak	Strong	Female	22	India	Biomedical scienc	No	Asymmetric	0	NA	No	0	0	No	0	0
7	23	Weak	Strong	Female	22	India	Biomedical scienc	No	Asymmetric	0	NA	Yes	0	1	No	0	0
8	23	Weak	Strong	Female	22	India	Biomedical scienc	No	Asymmetric	0	NA	No	0	1	No	0	NA
9	23	Weak	Strong	Female	22	India	Biomedical scienc	No	Asymmetric	NA	NA	No	1	NA	NA	0	0
10	23	Weak	Strong	Female	22	India	Biomedical scienc	No	Asymmetric	NA	NA	NA	NA	1	No	0	NA
11	23	Weak	Strong	Female	22	India	Biomedical scienc	No	Asymmetric	0	NA	No	0	1	No	0	NA
12	23	Weak	Strong	Female	22	India	Biomedical scienc	No	Asymmetric	NA	NA	No	1	NA	NA	0	0
13	23	Weak	Strong	Female	22	India	Biomedical scienc	No	Asymmetric	NA	NA	NA	NA	NA	NA	1	NA
14	23	Weak	Strong	Female	22	India	Biomedical scienc	No	Asymmetric	NA	NA	NA	NA	1	No	1	NA
15	23	Weak	Strong	Female	22	India	Biomedical scienc	No	Asymmetric	NA	NA	No	1	NA	NA	0	NA
16	23	Weak	Strong	Female	22	India	Biomedical scienc	No	Asymmetric	NA	NA	NA	NA	NA	NA	1	NA
17	23	Weak	Strong	Female	22	India	Biomedical scienc	No	Asymmetric	NA	NA	NA	NA	NA	NA	1	NA
18	23	Weak	Strong	Female	22	India	Biomedical scienc	No	Asymmetric	NA	NA	NA	NA	NA	NA	1	NA
19	23	Weak	Strong	Female	22	India	Biomedical scienc	No	Asymmetric	NA	NA	NA	NA	NA	NA	1	NA
20	23	Weak	Strong	Female	22	India	Biomedical scienc	No	Asymmetric	NA	NA	NA	NA	NA	NA	1	NA
21	23	Weak	Strong	Female	22	India	Biomedical scienc	No	Asymmetric	NA	NA	NA	NA	NA	NA	1	NA
22	23	Weak	Strong	Female	22	India	Biomedical scienc	No	Asymmetric	NA	NA	NA	NA	NA	NA	1	NA
23	23	Weak	Strong	Female	22	India	Biomedical scienc	No	Asymmetric	NA	NA	NA	NA	NA	NA	1	NA
24	23	Weak	Strong	Female	22	India	Biomedical scienc	No	Asymmetric	NA	NA	NA	NA	NA	NA	1	NA
25	23	Weak	Strong	Female	22	India	Biomedical scienc	No	Asymmetric	NA	NA	NA	NA	NA	NA	1	NA
26	23	Weak	Strong	Female	22	India	Biomedical scienc	No	Asymmetric	NA	NA	NA	NA	NA	NA	1	NA
27	23	Weak	Strong	Female	22	India	Biomedical scienc	No	Asymmetric	NA	NA	NA	NA	NA	NA	1	NA
28	23	Weak	Strong	Female	22	India	Biomedical scienc	No	Asymmetric	NA	NA	NA	NA	NA	NA	1	NA
29	23	Weak	Strong	Female	22	India	Biomedical scienc	No	Asymmetric	NA	NA	NA	NA	NA	NA	1	NA
30	23	Weak	Strong	Female	22	India	Biomedical scienc	No	Asymmetric	NA	NA	NA	NA	NA	NA	1	NA
31	23	Weak	Strong	Female	22	India	Biomedical scienc	No	Asymmetric	NA	NA	NA	NA	NA	NA	1	NA
32	23	Weak	Strong	Female	22	India	Biomedical scienc	No	Asymmetric	NA	NA	NA	NA	NA	NA	1	NA
33	23	Weak	Strong	Female	22	India	Biomedical scienc	No	Asymmetric	NA	NA	NA	NA	NA	NA	1	NA
34	23	Weak	Strong	Female	22	India	Biomedical scienc	No	Asymmetric	NA	NA	NA	NA	NA	NA	1	NA
35	23	Weak	Strong	Female	22	India	Biomedical scienc	No	Asymmetric	NA	NA	NA	NA	NA	NA	1	NA
36	23	Weak	Strong	Female	22	India	Biomedical scienc	No	Asymmetric	NA	NA	NA	NA	NA	NA	1	NA
37	23	Weak	Strong	Female	22	India	Biomedical scienc	No	Asymmetric	NA	NA	NA	NA	NA	NA	1	NA
38	23	Weak	Strong	Female	22	India	Biomedical scienc	No	Asymmetric	NA	NA	NA	NA	NA	NA	1	NA
39	23	Weak	Strong	Female	22	India	Biomedical scienc	No	Asymmetric	NA	NA	NA	NA	NA	NA	1	NA
40	23	Weak	Strong	Female	22	India	Biomedical scienc	No	Asymmetric	NA	NA	NA	NA	NA	NA	1	NA
41	23	Weak	Strong	Female	22	India	Biomedical scienc	No	Asymmetric	NA	NA	NA	NA	NA	NA	1	NA
42	23	Weak	Strong	Female	22	India	Biomedical scienc	No	Asymmetric	NA	NA	NA	NA	NA	NA	1	NA
43	23	Weak	Strong	Female	22	India	Biomedical scienc	No	Asymmetric	NA	NA	NA	NA	NA	NA	0	NA
44	23	Weak	Strong	Female	22	India	Biomedical scienc	No	Asymmetric	NA	NA	NA	NA	NA	NA	1	NA
45	23	Weak	Strong	Female	22	India	Biomedical scienc	No	Asymmetric	NA	NA	NA	NA	NA	NA	1	NA
46	23	Weak	Strong	Female	22	India	Biomedical scienc	No	Asymmetric	NA	NA	NA	NA	NA	NA	1	NA
47	23	Weak	Strong	Female	22	India	Biomedical scienc	No	Asymmetric	NA	NA	NA	NA	NA	NA	1	NA
48	23	Weak	Strong	Female	22	India	Biomedical scienc	No	Asymmetric	NA	NA	NA	NA	NA	NA	1	NA
49	23	Weak	Strong	Female	22	India	Biomedical scienc	No	Asymmetric	NA	NA	NA	NA	NA	NA	1	NA
50	23	Weak	Strong	Female	22	India	Biomedical scienc	No	Asymmetric	NA	NA	NA	NA	NA	NA	1	NA
1	24	Weak	Strong	Female	22	Cyprus	Law	NA	Asymmetric	NA	NA	NA	0	NA	No	NA	NA
2	24	Weak	Strong	Female	22	Cyprus	Law	Yes	Asymmetric	0	NA	Yes	0	0	No	0	NA
3	24	Weak	Strong	Female	22	Cyprus	Law	No	Asymmetric	0	NA	No	0	0	No	0	NA
4	24	Weak	Strong	Female	22	Cyprus	Law	No	Asymmetric	1	NA	No	0	0	Yes	0	0
5	24	Weak	Strong	Female	22	Cyprus	Law	No	Asymmetric	NA	NA	NA	NA	NA	No	0	1
6	24	Weak	Strong	Female	22	Cyprus	Law	Yes	Asymmetric	1	0	No	0	NA	Yes	0	NA
7	24	Weak	Strong	Female	22	Cyprus	Law	Yes	Asymmetric	NA	NA	NA	NA	NA	Yes	0	1
8	24	Weak	Strong	Female	22	Cyprus	Law	Yes	Asymmetric	NA	NA	NA	NA	NA	No	0	NA
9	24	Weak	Strong	Female	22	Cyprus	Law	Yes	Asymmetric	0	NA	Yes	0	0	No	0	NA
10	24	Weak	Strong	Female	22	Cyprus	Law	No	Asymmetric	1	NA	No	0	1	Yes	0	NA
11	24	Weak	Strong	Female	22	Cyprus	Law	No	Asymmetric	NA	NA	NA	NA	NA	No	0	1
12	24	Weak	Strong	Female	22	Cyprus	Law	Yes	Asymmetric	0	NA	Yes	0	0	No	0	NA
13	24	Weak	Strong	Female	22	Cyprus	Law	No	Asymmetric	0	NA	No	0	0	No	0	NA
14	24	Weak	Strong	Female	22	Cyprus	Law	No	Asymmetric	0	NA	No	0	0	No	0	0
15	24	Weak	Strong	Female	22	Cyprus	Law	No	Asymmetric	NA	NA	No	1	NA	NA	0	0
16	24	Weak	Strong	Female	22	Cyprus	Law	No	Asymmetric	NA	NA	NA	NA	0	Yes	0	NA
17	24	Weak	Strong	Female	22	Cyprus	Law	No	Asymmetric	NA	NA	NA	NA	NA	NA	0	NA
18	24	Weak	Strong	Female	22	Cyprus	Law	No	Asymmetric	NA	NA	NA	NA	NA	No	1	NA
19	24	Weak	Strong	Female	22	Cyprus	Law	Yes	Asymmetric	0	NA	No	0	0	No	0	NA
20	24	Weak	Strong	Female	22	Cyprus	Law	No	Asymmetric	0	NA	No	0	0	No	0	0
21	24	Weak	Strong	Female	22	Cyprus	Law	No	Asymmetric	NA	NA	No	1	NA	NA	0	0
22	24	Weak	Strong	Female	22	Cyprus	Law	No	Asymmetric	NA	NA	NA	NA	0	Yes	0	NA
23	24	Weak	Strong	Female	22	Cyprus	Law	No	Asymmetric	NA	NA	NA	NA	NA	NA	0	NA
24	24	Weak	Strong	Female	22	Cyprus	Law	No	Asymmetric	NA	NA	NA	NA	NA	No	0	NA
25	24	Weak	Strong	Female	22	Cyprus	Law	Yes	Asymmetric	0	NA	No	0	0	No	0	NA
26	24	Weak	Strong	Female	22	Cyprus	Law	No	Asymmetric	1	NA	Yes	0	0	Yes	0	0
27	24	Weak	Strong	Female	22	Cyprus	Law	No	Asymmetric	NA	NA	NA	NA	NA	NA	0	NA
28	24	Weak	Strong	Female	22	Cyprus	Law	No	Asymmetric	NA	NA	NA	NA	NA	No	1	NA
29	24	Weak	Strong	Female	22	Cyprus	Law	Yes	Asymmetric	0	NA	No	0	0	No	0	NA
30	24	Weak	Strong	Female	22	Cyprus	Law	No	Asymmetric	0	NA	No	0	0	No	0	0
31	24	Weak	Strong	Female	22	Cyprus	Law	No	Asymmetric	NA	NA	No	1	NA	NA	0	0
32	24	Weak	Strong	Female	22	Cyprus	Law	No	Asymmetric	NA	NA	NA	NA	0	No	0	NA
33	24	Weak	Strong	Female	22	Cyprus	Law	No	Asymmetric	0	NA	No	0	0	No	0	NA
34	24	Weak	Strong	Female	22	Cyprus	Law	No	Asymmetric	1	NA	No	0	0	Yes	0	0
35	24	Weak	Strong	Female	22	Cyprus	Law	No	Asymmetric	NA	NA	NA	NA	0	No	0	1
36	24	Weak	Strong	Female	22	Cyprus	Law	No	Asymmetric	1	NA	No	0	0	Yes	0	NA
37	24	Weak	Strong	Female	22	Cyprus	Law	No	Asymmetric	NA	NA	NA	NA	NA	NA	0	1
38	24	Weak	Strong	Female	22	Cyprus	Law	No	Asymmetric	NA	NA	NA	NA	0	No	0	NA
39	24	Weak	Strong	Female	22	Cyprus	Law	No	Asymmetric	0	NA	No	0	0	No	0	NA
40	24	Weak	Strong	Female	22	Cyprus	Law	No	Asymmetric	0	NA	No	0	0	No	0	0
41	24	Weak	Strong	Female	22	Cyprus	Law	No	Asymmetric	0	NA	No	0	0	No	0	0
42	24	Weak	Strong	Female	22	Cyprus	Law	No	Asymmetric	1	NA	No	0	1	Yes	0	0
43	24	Weak	Strong	Female	22	Cyprus	Law	No	Asymmetric	NA	NA	NA	NA	NA	NA	0	1
44	24	Weak	Strong	Female	22	Cyprus	Law	No	Asymmetric	NA	NA	NA	NA	NA	NA	1	NA
45	24	Weak	Strong	Female	22	Cyprus	Law	No	Asymmetric	NA	NA	NA	NA	NA	NA	1	NA
46	24	Weak	Strong	Female	22	Cyprus	Law	No	Asymmetric	NA	NA	NA	NA	NA	NA	0	NA
47	24	Weak	Strong	Female	22	Cyprus	Law	No	Asymmetric	NA	NA	NA	NA	NA	NA	0	NA
48	24	Weak	Strong	Female	22	Cyprus	Law	No	Asymmetric	NA	NA	NA	NA	0	No	1	NA
49	24	Weak	Strong	Female	22	Cyprus	Law	No	Asymmetric	0	NA	No	0	0	No	0	NA
50	24	Weak	Strong	Female	22	Cyprus	Law	No	Asymmetric	0	NA	No	0	0	No	0	0
1	25	Weak	Weak	Male	28	Greece	Engineering	NA	Symmetric	NA	NA	NA	0	0	No	NA	NA
2	25	Weak	Weak	Male	28	Greece	Engineering	No	Symmetric	0	NA	No	0	0	No	0	NA
3	25	Weak	Weak	Male	28	Greece	Engineering	No	Symmetric	0	NA	No	0	0	No	0	0
4	25	Weak	Weak	Male	28	Greece	Engineering	No	Symmetric	0	NA	No	0	0	No	0	0
5	25	Weak	Weak	Male	28	Greece	Engineering	No	Symmetric	0	NA	No	0	0	No	0	0
6	25	Weak	Weak	Male	28	Greece	Engineering	No	Symmetric	0	0	No	0	NA	No	0	0
7	25	Weak	Weak	Male	28	Greece	Engineering	Yes	Symmetric	0	NA	No	0	0	No	0	0
8	25	Weak	Weak	Male	28	Greece	Engineering	No	Symmetric	0	NA	No	0	0	No	0	0
9	25	Weak	Weak	Male	28	Greece	Engineering	No	Symmetric	0	NA	No	0	0	No	0	0
10	25	Weak	Weak	Male	28	Greece	Engineering	No	Symmetric	0	NA	No	0	0	No	0	0
11	25	Weak	Weak	Male	28	Greece	Engineering	No	Symmetric	0	NA	No	0	0	No	0	0
12	25	Weak	Weak	Male	28	Greece	Engineering	No	Symmetric	0	NA	No	0	0	No	0	0
13	25	Weak	Weak	Male	28	Greece	Engineering	No	Symmetric	0	NA	No	0	0	No	0	0
14	25	Weak	Weak	Male	28	Greece	Engineering	No	Symmetric	0	NA	No	0	0	No	0	0
15	25	Weak	Weak	Male	28	Greece	Engineering	No	Symmetric	0	NA	No	0	0	No	0	0
16	25	Weak	Weak	Male	28	Greece	Engineering	No	Symmetric	0	NA	No	0	0	No	0	0
17	25	Weak	Weak	Male	28	Greece	Engineering	No	Symmetric	0	0	No	0	NA	No	0	0
18	25	Weak	Weak	Male	28	Greece	Engineering	Yes	Symmetric	0	0	No	0	NA	No	0	0
19	25	Weak	Weak	Male	28	Greece	Engineering	Yes	Symmetric	0	0	No	0	NA	No	0	0
20	25	Weak	Weak	Male	28	Greece	Engineering	Yes	Symmetric	1	NA	No	0	0	Yes	0	0
21	25	Weak	Weak	Male	28	Greece	Engineering	No	Symmetric	NA	NA	NA	NA	NA	No	0	1
22	25	Weak	Weak	Male	28	Greece	Engineering	Yes	Symmetric	1	0	No	0	NA	Yes	0	NA
23	25	Weak	Weak	Male	28	Greece	Engineering	Yes	Symmetric	NA	NA	NA	NA	NA	Yes	0	1
24	25	Weak	Weak	Male	28	Greece	Engineering	Yes	Symmetric	NA	NA	NA	NA	NA	Yes	0	NA
25	25	Weak	Weak	Male	28	Greece	Engineering	Yes	Symmetric	NA	NA	NA	NA	NA	Yes	0	NA
26	25	Weak	Weak	Male	28	Greece	Engineering	Yes	Symmetric	NA	NA	NA	NA	NA	Yes	0	NA
27	25	Weak	Weak	Male	28	Greece	Engineering	Yes	Symmetric	NA	NA	NA	NA	NA	Yes	0	NA
28	25	Weak	Weak	Male	28	Greece	Engineering	Yes	Symmetric	NA	NA	NA	NA	NA	Yes	0	NA
29	25	Weak	Weak	Male	28	Greece	Engineering	Yes	Symmetric	NA	NA	NA	NA	NA	Yes	0	NA
30	25	Weak	Weak	Male	28	Greece	Engineering	Yes	Symmetric	NA	NA	NA	NA	NA	Yes	0	NA
31	25	Weak	Weak	Male	28	Greece	Engineering	Yes	Symmetric	NA	NA	NA	NA	NA	Yes	0	NA
32	25	Weak	Weak	Male	28	Greece	Engineering	Yes	Symmetric	NA	NA	NA	NA	NA	Yes	0	NA
33	25	Weak	Weak	Male	28	Greece	Engineering	Yes	Symmetric	NA	NA	NA	NA	NA	Yes	0	NA
34	25	Weak	Weak	Male	28	Greece	Engineering	Yes	Symmetric	NA	NA	NA	NA	NA	Yes	0	NA
35	25	Weak	Weak	Male	28	Greece	Engineering	Yes	Symmetric	NA	NA	NA	NA	NA	Yes	0	NA
36	25	Weak	Weak	Male	28	Greece	Engineering	Yes	Symmetric	NA	NA	NA	NA	NA	Yes	0	NA
37	25	Weak	Weak	Male	28	Greece	Engineering	Yes	Symmetric	NA	NA	NA	NA	NA	Yes	0	NA
38	25	Weak	Weak	Male	28	Greece	Engineering	Yes	Symmetric	NA	NA	NA	NA	NA	Yes	0	NA
39	25	Weak	Weak	Male	28	Greece	Engineering	Yes	Symmetric	NA	NA	NA	NA	NA	Yes	0	NA
40	25	Weak	Weak	Male	28	Greece	Engineering	Yes	Symmetric	NA	NA	NA	NA	NA	Yes	0	NA
41	25	Weak	Weak	Male	28	Greece	Engineering	Yes	Symmetric	NA	NA	NA	NA	NA	Yes	0	NA
42	25	Weak	Weak	Male	28	Greece	Engineering	Yes	Symmetric	NA	NA	NA	NA	NA	Yes	0	NA
43	25	Weak	Weak	Male	28	Greece	Engineering	Yes	Symmetric	NA	NA	NA	NA	NA	Yes	0	NA
44	25	Weak	Weak	Male	28	Greece	Engineering	Yes	Symmetric	NA	NA	NA	NA	NA	Yes	0	NA
45	25	Weak	Weak	Male	28	Greece	Engineering	Yes	Symmetric	NA	NA	NA	NA	NA	Yes	0	NA
46	25	Weak	Weak	Male	28	Greece	Engineering	Yes	Symmetric	NA	NA	NA	NA	NA	Yes	0	NA
47	25	Weak	Weak	Male	28	Greece	Engineering	Yes	Symmetric	NA	NA	NA	NA	NA	Yes	0	NA
48	25	Weak	Weak	Male	28	Greece	Engineering	Yes	Symmetric	NA	NA	NA	NA	NA	Yes	0	NA
49	25	Weak	Weak	Male	28	Greece	Engineering	Yes	Symmetric	NA	NA	NA	NA	NA	Yes	0	NA
50	25	Weak	Weak	Male	28	Greece	Engineering	Yes	Symmetric	NA	NA	NA	NA	NA	Yes	0	NA
1	26	Weak	Weak	Female	19	China	Economics	NA	Symmetric	NA	NA	NA	0	0	No	NA	NA
2	26	Weak	Weak	Female	19	China	Economics	No	Symmetric	0	NA	No	0	0	No	0	NA
3	26	Weak	Weak	Female	19	China	Economics	No	Symmetric	0	NA	No	0	0	No	0	0
4	26	Weak	Weak	Female	19	China	Economics	No	Symmetric	0	NA	No	0	0	No	0	0
5	26	Weak	Weak	Female	19	China	Economics	No	Symmetric	0	NA	No	0	0	No	0	0
6	26	Weak	Weak	Female	19	China	Economics	No	Symmetric	1	NA	No	0	0	Yes	0	0
7	26	Weak	Weak	Female	19	China	Economics	No	Symmetric	NA	NA	NA	NA	0	No	0	1
8	26	Weak	Weak	Female	19	China	Economics	No	Symmetric	0	NA	No	0	0	No	0	NA
9	26	Weak	Weak	Female	19	China	Economics	No	Symmetric	0	NA	No	0	0	No	0	0
10	26	Weak	Weak	Female	19	China	Economics	No	Symmetric	0	NA	No	0	0	No	0	0
11	26	Weak	Weak	Female	19	China	Economics	No	Symmetric	0	NA	No	0	0	No	0	0
12	26	Weak	Weak	Female	19	China	Economics	No	Symmetric	0	NA	No	0	0	No	0	0
13	26	Weak	Weak	Female	19	China	Economics	No	Symmetric	0	NA	No	0	0	No	0	0
14	26	Weak	Weak	Female	19	China	Economics	No	Symmetric	0	NA	No	0	0	No	0	0
15	26	Weak	Weak	Female	19	China	Economics	No	Symmetric	0	NA	No	0	0	No	0	0
16	26	Weak	Weak	Female	19	China	Economics	No	Symmetric	0	NA	No	0	0	No	0	0
17	26	Weak	Weak	Female	19	China	Economics	No	Symmetric	1	NA	No	0	0	Yes	0	0
18	26	Weak	Weak	Female	19	China	Economics	No	Symmetric	NA	NA	NA	NA	0	Yes	0	1
19	26	Weak	Weak	Female	19	China	Economics	No	Symmetric	NA	NA	NA	NA	0	Yes	0	NA
20	26	Weak	Weak	Female	19	China	Economics	No	Symmetric	NA	NA	NA	NA	NA	No	0	NA
21	26	Weak	Weak	Female	19	China	Economics	Yes	Symmetric	1	NA	No	0	0	Yes	0	NA
22	26	Weak	Weak	Female	19	China	Economics	No	Symmetric	NA	NA	NA	NA	NA	Yes	0	1
23	26	Weak	Weak	Female	19	China	Economics	Yes	Symmetric	NA	NA	NA	NA	NA	Yes	0	NA
24	26	Weak	Weak	Female	19	China	Economics	Yes	Symmetric	NA	NA	NA	NA	NA	Yes	0	NA
25	26	Weak	Weak	Female	19	China	Economics	Yes	Symmetric	NA	NA	NA	NA	NA	Yes	0	NA
26	26	Weak	Weak	Female	19	China	Economics	Yes	Symmetric	NA	NA	NA	NA	NA	Yes	0	NA
27	26	Weak	Weak	Female	19	China	Economics	Yes	Symmetric	NA	NA	NA	NA	NA	Yes	0	NA
28	26	Weak	Weak	Female	19	China	Economics	Yes	Symmetric	NA	NA	NA	NA	NA	Yes	0	NA
29	26	Weak	Weak	Female	19	China	Economics	Yes	Symmetric	NA	NA	NA	NA	NA	Yes	0	NA
30	26	Weak	Weak	Female	19	China	Economics	Yes	Symmetric	NA	NA	NA	NA	NA	Yes	0	NA
31	26	Weak	Weak	Female	19	China	Economics	Yes	Symmetric	NA	NA	NA	NA	NA	Yes	0	NA
32	26	Weak	Weak	Female	19	China	Economics	Yes	Symmetric	NA	NA	NA	NA	NA	Yes	0	NA
33	26	Weak	Weak	Female	19	China	Economics	Yes	Symmetric	NA	NA	NA	NA	NA	Yes	0	NA
34	26	Weak	Weak	Female	19	China	Economics	Yes	Symmetric	NA	NA	NA	NA	NA	Yes	0	NA
35	26	Weak	Weak	Female	19	China	Economics	Yes	Symmetric	NA	NA	NA	NA	NA	Yes	0	NA
36	26	Weak	Weak	Female	19	China	Economics	Yes	Symmetric	NA	NA	NA	NA	NA	Yes	0	NA
37	26	Weak	Weak	Female	19	China	Economics	Yes	Symmetric	NA	NA	NA	NA	NA	Yes	0	NA
38	26	Weak	Weak	Female	19	China	Economics	Yes	Symmetric	NA	NA	NA	NA	NA	Yes	0	NA
39	26	Weak	Weak	Female	19	China	Economics	Yes	Symmetric	NA	NA	NA	NA	NA	Yes	0	NA
40	26	Weak	Weak	Female	19	China	Economics	Yes	Symmetric	NA	NA	NA	NA	NA	Yes	0	NA
41	26	Weak	Weak	Female	19	China	Economics	Yes	Symmetric	NA	NA	NA	NA	NA	Yes	0	NA
42	26	Weak	Weak	Female	19	China	Economics	Yes	Symmetric	NA	NA	NA	NA	NA	Yes	0	NA
43	26	Weak	Weak	Female	19	China	Economics	Yes	Symmetric	NA	NA	NA	NA	NA	Yes	0	NA
44	26	Weak	Weak	Female	19	China	Economics	Yes	Symmetric	NA	NA	NA	NA	NA	Yes	0	NA
45	26	Weak	Weak	Female	19	China	Economics	Yes	Symmetric	NA	NA	NA	NA	NA	Yes	0	NA
46	26	Weak	Weak	Female	19	China	Economics	Yes	Symmetric	NA	NA	NA	NA	NA	Yes	0	NA
47	26	Weak	Weak	Female	19	China	Economics	Yes	Symmetric	NA	NA	NA	NA	NA	Yes	0	NA
48	26	Weak	Weak	Female	19	China	Economics	Yes	Symmetric	NA	NA	NA	NA	NA	Yes	0	NA
49	26	Weak	Weak	Female	19	China	Economics	Yes	Symmetric	NA	NA	NA	NA	NA	Yes	0	NA
50	26	Weak	Weak	Female	19	China	Economics	Yes	Symmetric	NA	NA	NA	NA	NA	Yes	0	NA
1	27	Weak	Weak	Female	19	Romania	Engineering	NA	Symmetric	NA	NA	NA	0	NA	NA	NA	NA
2	27	Weak	Weak	Female	19	Romania	Engineering	No	Symmetric	NA	NA	NA	NA	NA	No	1	NA
3	27	Weak	Weak	Female	19	Romania	Engineering	Yes	Symmetric	0	NA	Yes	0	1	No	0	NA
4	27	Weak	Weak	Female	19	Romania	Engineering	No	Symmetric	0	NA	No	0	0	No	0	NA
5	27	Weak	Weak	Female	19	Romania	Engineering	No	Symmetric	0	0	No	0	NA	No	0	0
6	27	Weak	Weak	Female	19	Romania	Engineering	Yes	Symmetric	0	NA	No	0	0	No	0	0
7	27	Weak	Weak	Female	19	Romania	Engineering	No	Symmetric	0	NA	No	0	0	No	0	0
8	27	Weak	Weak	Female	19	Romania	Engineering	No	Symmetric	0	NA	No	0	0	No	0	0
9	27	Weak	Weak	Female	19	Romania	Engineering	No	Symmetric	1	NA	No	0	0	Yes	0	0
10	27	Weak	Weak	Female	19	Romania	Engineering	No	Symmetric	NA	NA	NA	NA	NA	No	0	1
11	27	Weak	Weak	Female	19	Romania	Engineering	Yes	Symmetric	0	0	No	0	NA	No	0	NA
12	27	Weak	Weak	Female	19	Romania	Engineering	Yes	Symmetric	0	0	No	0	NA	No	0	0
13	27	Weak	Weak	Female	19	Romania	Engineering	Yes	Symmetric	0	NA	No	0	1	No	0	0
14	27	Weak	Weak	Female	19	Romania	Engineering	No	Symmetric	0	NA	No	0	0	No	0	0
15	27	Weak	Weak	Female	19	Romania	Engineering	No	Symmetric	0	NA	No	0	0	No	0	0
16	27	Weak	Weak	Female	19	Romania	Engineering	No	Symmetric	0	NA	No	0	0	No	0	0
17	27	Weak	Weak	Female	19	Romania	Engineering	No	Symmetric	1	NA	No	0	1	Yes	0	0
18	27	Weak	Weak	Female	19	Romania	Engineering	No	Symmetric	NA	NA	NA	NA	NA	No	0	1
19	27	Weak	Weak	Female	19	Romania	Engineering	Yes	Symmetric	0	0	No	0	NA	No	0	NA
20	27	Weak	Weak	Female	19	Romania	Engineering	Yes	Symmetric	0	NA	No	0	0	No	0	0
21	27	Weak	Weak	Female	19	Romania	Engineering	No	Symmetric	1	NA	No	0	0	Yes	0	0
22	27	Weak	Weak	Female	19	Romania	Engineering	No	Symmetric	NA	NA	NA	NA	0	No	0	1
23	27	Weak	Weak	Female	19	Romania	Engineering	No	Symmetric	0	NA	No	0	1	No	0	NA
24	27	Weak	Weak	Female	19	Romania	Engineering	No	Symmetric	0	NA	No	0	0	No	0	0
25	27	Weak	Weak	Female	19	Romania	Engineering	No	Symmetric	0	NA	No	0	0	No	0	0
26	27	Weak	Weak	Female	19	Romania	Engineering	No	Symmetric	0	NA	No	0	1	No	0	0
27	27	Weak	Weak	Female	19	Romania	Engineering	No	Symmetric	0	NA	No	0	0	No	0	0
28	27	Weak	Weak	Female	19	Romania	Engineering	No	Symmetric	0	NA	No	0	0	No	0	0
29	27	Weak	Weak	Female	19	Romania	Engineering	No	Symmetric	0	NA	No	0	0	No	0	0
30	27	Weak	Weak	Female	19	Romania	Engineering	No	Symmetric	0	NA	No	0	0	No	0	0
31	27	Weak	Weak	Female	19	Romania	Engineering	No	Symmetric	0	NA	No	0	0	No	0	0
32	27	Weak	Weak	Female	19	Romania	Engineering	No	Symmetric	0	NA	No	0	0	No	0	0
33	27	Weak	Weak	Female	19	Romania	Engineering	No	Symmetric	1	NA	No	0	0	Yes	0	0
34	27	Weak	Weak	Female	19	Romania	Engineering	No	Symmetric	NA	NA	NA	NA	0	Yes	0	1
35	27	Weak	Weak	Female	19	Romania	Engineering	No	Symmetric	NA	NA	NA	NA	NA	Yes	0	NA
36	27	Weak	Weak	Female	19	Romania	Engineering	Yes	Symmetric	NA	NA	NA	NA	NA	Yes	0	NA
37	27	Weak	Weak	Female	19	Romania	Engineering	Yes	Symmetric	NA	NA	NA	NA	NA	Yes	0	NA
38	27	Weak	Weak	Female	19	Romania	Engineering	Yes	Symmetric	NA	NA	NA	NA	NA	Yes	0	NA
39	27	Weak	Weak	Female	19	Romania	Engineering	Yes	Symmetric	NA	NA	NA	NA	NA	Yes	0	NA
40	27	Weak	Weak	Female	19	Romania	Engineering	Yes	Symmetric	NA	NA	NA	NA	NA	Yes	0	NA
41	27	Weak	Weak	Female	19	Romania	Engineering	Yes	Symmetric	NA	NA	NA	NA	NA	Yes	0	NA
42	27	Weak	Weak	Female	19	Romania	Engineering	Yes	Symmetric	NA	NA	NA	NA	NA	Yes	0	NA
43	27	Weak	Weak	Female	19	Romania	Engineering	Yes	Symmetric	NA	NA	NA	NA	NA	Yes	0	NA
44	27	Weak	Weak	Female	19	Romania	Engineering	Yes	Symmetric	NA	NA	NA	NA	NA	Yes	0	NA
45	27	Weak	Weak	Female	19	Romania	Engineering	Yes	Symmetric	NA	NA	NA	NA	NA	Yes	0	NA
46	27	Weak	Weak	Female	19	Romania	Engineering	Yes	Symmetric	NA	NA	NA	NA	NA	Yes	0	NA
47	27	Weak	Weak	Female	19	Romania	Engineering	Yes	Symmetric	NA	NA	NA	NA	NA	Yes	0	NA
48	27	Weak	Weak	Female	19	Romania	Engineering	Yes	Symmetric	NA	NA	NA	NA	NA	Yes	0	NA
49	27	Weak	Weak	Female	19	Romania	Engineering	Yes	Symmetric	NA	NA	NA	NA	NA	Yes	0	NA
50	27	Weak	Weak	Female	19	Romania	Engineering	Yes	Symmetric	NA	NA	NA	NA	NA	Yes	0	NA
1	28	Weak	Weak	Male	24	Pakistan	Philosophy	NA	Symmetric	NA	NA	NA	1	NA	NA	NA	NA
2	28	Weak	Weak	Male	24	Pakistan	Philosophy	No	Symmetric	NA	NA	NA	NA	1	Yes	0	NA
3	28	Weak	Weak	Male	24	Pakistan	Philosophy	No	Symmetric	NA	NA	NA	NA	0	No	0	NA
4	28	Weak	Weak	Male	24	Pakistan	Philosophy	No	Symmetric	0	NA	Yes	0	0	No	0	NA
5	28	Weak	Weak	Male	24	Pakistan	Philosophy	No	Symmetric	1	NA	No	0	0	Yes	0	NA
6	28	Weak	Weak	Male	24	Pakistan	Philosophy	No	Symmetric	NA	NA	NA	NA	0	No	0	1
7	28	Weak	Weak	Male	24	Pakistan	Philosophy	No	Symmetric	0	NA	No	0	0	No	0	NA
8	28	Weak	Weak	Male	24	Pakistan	Philosophy	No	Symmetric	0	NA	No	0	0	No	0	0
9	28	Weak	Weak	Male	24	Pakistan	Philosophy	No	Symmetric	0	0	No	0	NA	No	0	0
10	28	Weak	Weak	Male	24	Pakistan	Philosophy	Yes	Symmetric	1	NA	No	0	0	Yes	0	0
11	28	Weak	Weak	Male	24	Pakistan	Philosophy	No	Symmetric	NA	NA	NA	NA	0	Yes	0	1
12	28	Weak	Weak	Male	24	Pakistan	Philosophy	No	Symmetric	NA	NA	NA	NA	0	Yes	0	NA
13	28	Weak	Weak	Male	24	Pakistan	Philosophy	No	Symmetric	NA	NA	NA	NA	0	No	0	NA
14	28	Weak	Weak	Male	24	Pakistan	Philosophy	No	Symmetric	0	NA	Yes	0	0	No	0	NA
15	28	Weak	Weak	Male	24	Pakistan	Philosophy	No	Symmetric	0	NA	No	0	0	No	0	NA
16	28	Weak	Weak	Male	24	Pakistan	Philosophy	No	Symmetric	0	NA	No	0	0	No	0	0
17	28	Weak	Weak	Male	24	Pakistan	Philosophy	No	Symmetric	0	0	No	0	NA	No	0	0
18	28	Weak	Weak	Male	24	Pakistan	Philosophy	Yes	Symmetric	1	NA	Yes	0	0	Yes	0	0
19	28	Weak	Weak	Male	24	Pakistan	Philosophy	No	Symmetric	NA	NA	NA	NA	0	Yes	0	NA
20	28	Weak	Weak	Male	24	Pakistan	Philosophy	No	Symmetric	NA	NA	NA	NA	0	No	0	NA
21	28	Weak	Weak	Male	24	Pakistan	Philosophy	No	Symmetric	0	0	No	0	NA	No	0	NA
22	28	Weak	Weak	Male	24	Pakistan	Philosophy	Yes	Symmetric	0	NA	No	0	0	No	0	0
23	28	Weak	Weak	Male	24	Pakistan	Philosophy	No	Symmetric	0	NA	No	0	0	No	0	0
24	28	Weak	Weak	Male	24	Pakistan	Philosophy	No	Symmetric	0	NA	Yes	0	0	No	0	0
25	28	Weak	Weak	Male	24	Pakistan	Philosophy	No	Symmetric	0	NA	No	0	0	No	0	NA
26	28	Weak	Weak	Male	24	Pakistan	Philosophy	No	Symmetric	0	NA	No	0	0	No	0	0
27	28	Weak	Weak	Male	24	Pakistan	Philosophy	No	Symmetric	0	NA	Yes	0	0	No	0	0
28	28	Weak	Weak	Male	24	Pakistan	Philosophy	No	Symmetric	0	NA	No	0	0	No	0	NA
29	28	Weak	Weak	Male	24	Pakistan	Philosophy	No	Symmetric	0	NA	No	0	0	No	0	0
30	28	Weak	Weak	Male	24	Pakistan	Philosophy	No	Symmetric	0	NA	No	0	0	No	0	0
31	28	Weak	Weak	Male	24	Pakistan	Philosophy	No	Symmetric	0	NA	No	0	0	No	0	0
32	28	Weak	Weak	Male	24	Pakistan	Philosophy	No	Symmetric	0	NA	No	0	0	No	0	0
33	28	Weak	Weak	Male	24	Pakistan	Philosophy	No	Symmetric	0	0	No	0	NA	No	0	0
34	28	Weak	Weak	Male	24	Pakistan	Philosophy	Yes	Symmetric	0	0	No	0	NA	No	0	0
35	28	Weak	Weak	Male	24	Pakistan	Philosophy	Yes	Symmetric	1	0	No	0	NA	Yes	0	0
36	28	Weak	Weak	Male	24	Pakistan	Philosophy	Yes	Symmetric	NA	NA	NA	NA	NA	Yes	0	1
37	28	Weak	Weak	Male	24	Pakistan	Philosophy	Yes	Symmetric	NA	NA	NA	NA	NA	Yes	0	NA
38	28	Weak	Weak	Male	24	Pakistan	Philosophy	Yes	Symmetric	NA	NA	NA	NA	NA	Yes	0	NA
39	28	Weak	Weak	Male	24	Pakistan	Philosophy	Yes	Symmetric	NA	NA	NA	NA	NA	Yes	0	NA
40	28	Weak	Weak	Male	24	Pakistan	Philosophy	Yes	Symmetric	NA	NA	NA	NA	NA	Yes	0	NA
41	28	Weak	Weak	Male	24	Pakistan	Philosophy	Yes	Symmetric	NA	NA	NA	NA	NA	Yes	0	NA
42	28	Weak	Weak	Male	24	Pakistan	Philosophy	Yes	Symmetric	NA	NA	NA	NA	NA	Yes	0	NA
43	28	Weak	Weak	Male	24	Pakistan	Philosophy	Yes	Symmetric	NA	NA	NA	NA	NA	Yes	0	NA
44	28	Weak	Weak	Male	24	Pakistan	Philosophy	Yes	Symmetric	NA	NA	NA	NA	NA	Yes	0	NA
45	28	Weak	Weak	Male	24	Pakistan	Philosophy	Yes	Symmetric	NA	NA	NA	NA	NA	Yes	0	NA
46	28	Weak	Weak	Male	24	Pakistan	Philosophy	Yes	Symmetric	NA	NA	NA	NA	NA	Yes	0	NA
47	28	Weak	Weak	Male	24	Pakistan	Philosophy	Yes	Symmetric	NA	NA	NA	NA	NA	Yes	0	NA
48	28	Weak	Weak	Male	24	Pakistan	Philosophy	Yes	Symmetric	NA	NA	NA	NA	NA	Yes	0	NA
49	28	Weak	Weak	Male	24	Pakistan	Philosophy	Yes	Symmetric	NA	NA	NA	NA	NA	Yes	0	NA
50	28	Weak	Weak	Male	24	Pakistan	Philosophy	Yes	Symmetric	NA	NA	NA	NA	NA	Yes	0	NA
1	29	Weak	Weak	Male	18	UK	Medicine	NA	Symmetric	NA	NA	NA	0	0	No	NA	NA
2	29	Weak	Weak	Male	18	UK	Medicine	No	Symmetric	0	NA	No	0	0	No	0	NA
3	29	Weak	Weak	Male	18	UK	Medicine	No	Symmetric	NA	NA	No	1	NA	NA	0	0
4	29	Weak	Weak	Male	18	UK	Medicine	Yes	Symmetric	NA	NA	NA	NA	0	No	0	NA
5	29	Weak	Weak	Male	18	UK	Medicine	No	Symmetric	0	0	No	0	NA	No	0	NA
6	29	Weak	Weak	Male	18	UK	Medicine	Yes	Symmetric	0	NA	No	0	0	No	0	0
7	29	Weak	Weak	Male	18	UK	Medicine	No	Symmetric	0	NA	No	0	0	No	0	0
8	29	Weak	Weak	Male	18	UK	Medicine	No	Symmetric	NA	NA	No	1	NA	NA	0	0
9	29	Weak	Weak	Male	18	UK	Medicine	Yes	Symmetric	NA	NA	NA	NA	0	No	0	NA
10	29	Weak	Weak	Male	18	UK	Medicine	No	Symmetric	0	NA	No	0	0	No	0	NA
11	29	Weak	Weak	Male	18	UK	Medicine	No	Symmetric	0	NA	Yes	0	0	No	0	0
12	29	Weak	Weak	Male	18	UK	Medicine	No	Symmetric	0	NA	No	0	0	No	0	NA
13	29	Weak	Weak	Male	18	UK	Medicine	No	Symmetric	0	NA	No	0	0	No	0	0
14	29	Weak	Weak	Male	18	UK	Medicine	No	Symmetric	0	NA	No	0	0	No	0	0
15	29	Weak	Weak	Male	18	UK	Medicine	No	Symmetric	NA	NA	Yes	1	NA	NA	0	0
16	29	Weak	Weak	Male	18	UK	Medicine	Yes	Symmetric	NA	NA	NA	NA	0	No	0	NA
17	29	Weak	Weak	Male	18	UK	Medicine	No	Symmetric	0	NA	No	0	0	No	0	NA
18	29	Weak	Weak	Male	18	UK	Medicine	No	Symmetric	0	NA	No	0	0	No	0	0
19	29	Weak	Weak	Male	18	UK	Medicine	No	Symmetric	0	NA	No	0	0	No	0	0
20	29	Weak	Weak	Male	18	UK	Medicine	No	Symmetric	0	NA	No	0	0	No	0	0
21	29	Weak	Weak	Male	18	UK	Medicine	No	Symmetric	0	NA	No	0	0	No	0	0
22	29	Weak	Weak	Male	18	UK	Medicine	No	Symmetric	0	NA	Yes	0	0	No	0	0
23	29	Weak	Weak	Male	18	UK	Medicine	No	Symmetric	0	NA	No	0	0	No	0	NA
24	29	Weak	Weak	Male	18	UK	Medicine	No	Symmetric	0	NA	No	0	0	No	0	0
25	29	Weak	Weak	Male	18	UK	Medicine	No	Symmetric	0	NA	No	0	0	No	0	0
26	29	Weak	Weak	Male	18	UK	Medicine	No	Symmetric	0	NA	No	0	0	No	0	0
27	29	Weak	Weak	Male	18	UK	Medicine	No	Symmetric	NA	NA	No	0	NA	NA	0	0
28	29	Weak	Weak	Male	18	UK	Medicine	No	Symmetric	NA	NA	NA	NA	NA	NA	1	NA
29	29	Weak	Weak	Male	18	UK	Medicine	Yes	Symmetric	NA	NA	NA	NA	0	No	0	NA
30	29	Weak	Weak	Male	18	UK	Medicine	No	Symmetric	0	NA	No	0	0	No	0	NA
31	29	Weak	Weak	Male	18	UK	Medicine	No	Symmetric	0	NA	No	0	0	No	0	0
32	29	Weak	Weak	Male	18	UK	Medicine	No	Symmetric	0	NA	Yes	0	0	No	0	0
33	29	Weak	Weak	Male	18	UK	Medicine	No	Symmetric	NA	NA	No	1	NA	NA	0	NA
34	29	Weak	Weak	Male	18	UK	Medicine	No	Symmetric	NA	NA	NA	NA	0	No	0	NA
35	29	Weak	Weak	Male	18	UK	Medicine	No	Symmetric	0	NA	No	0	0	No	0	NA
36	29	Weak	Weak	Male	18	UK	Medicine	No	Symmetric	0	NA	No	0	0	No	0	0
37	29	Weak	Weak	Male	18	UK	Medicine	No	Symmetric	0	NA	No	0	0	No	0	0
38	29	Weak	Weak	Male	18	UK	Medicine	No	Symmetric	0	NA	No	0	0	No	0	0
39	29	Weak	Weak	Male	18	UK	Medicine	No	Symmetric	NA	NA	No	1	NA	NA	0	0
40	29	Weak	Weak	Male	18	UK	Medicine	No	Symmetric	NA	NA	NA	NA	0	No	0	NA
41	29	Weak	Weak	Male	18	UK	Medicine	No	Symmetric	0	NA	No	0	0	No	0	NA
42	29	Weak	Weak	Male	18	UK	Medicine	No	Symmetric	0	NA	No	0	0	No	0	0
43	29	Weak	Weak	Male	18	UK	Medicine	No	Symmetric	NA	NA	No	1	NA	NA	0	0
44	29	Weak	Weak	Male	18	UK	Medicine	No	Symmetric	NA	NA	NA	NA	0	No	0	NA
45	29	Weak	Weak	Male	18	UK	Medicine	No	Symmetric	0	NA	No	0	0	No	0	NA
46	29	Weak	Weak	Male	18	UK	Medicine	No	Symmetric	0	NA	Yes	0	0	No	0	0
47	29	Weak	Weak	Male	18	UK	Medicine	No	Symmetric	NA	NA	No	1	NA	NA	0	NA
48	29	Weak	Weak	Male	18	UK	Medicine	No	Symmetric	NA	NA	NA	NA	0	No	0	NA
49	29	Weak	Weak	Male	18	UK	Medicine	No	Symmetric	0	NA	No	0	0	No	0	NA
50	29	Weak	Weak	Male	18	UK	Medicine	No	Symmetric	NA	NA	No	1	NA	NA	0	0
1	30	Weak	Weak	Male	35	Malawi	MSc Global Health	NA	Symmetric	NA	NA	NA	0	0	No	NA	NA
2	30	Weak	Weak	Male	35	Malawi	MSc Global Health	No	Symmetric	0	NA	No	0	0	No	0	NA
3	30	Weak	Weak	Male	35	Malawi	MSc Global Health	No	Symmetric	NA	NA	No	0	NA	NA	0	0
4	30	Weak	Weak	Male	35	Malawi	MSc Global Health	No	Symmetric	NA	NA	NA	NA	0	No	1	0
5	30	Weak	Weak	Male	35	Malawi	MSc Global Health	No	Symmetric	1	NA	No	0	0	Yes	0	NA
6	30	Weak	Weak	Male	35	Malawi	MSc Global Health	No	Symmetric	NA	NA	NA	NA	0	No	0	1
7	30	Weak	Weak	Male	35	Malawi	MSc Global Health	No	Symmetric	0	NA	No	0	0	No	0	NA
8	30	Weak	Weak	Male	35	Malawi	MSc Global Health	No	Symmetric	NA	NA	No	0	NA	NA	0	0
9	30	Weak	Weak	Male	35	Malawi	MSc Global Health	No	Symmetric	NA	NA	NA	NA	0	No	1	0
10	30	Weak	Weak	Male	35	Malawi	MSc Global Health	No	Symmetric	0	NA	No	0	1	No	0	NA
11	30	Weak	Weak	Male	35	Malawi	MSc Global Health	No	Symmetric	0	NA	No	0	0	No	0	0
12	30	Weak	Weak	Male	35	Malawi	MSc Global Health	No	Symmetric	0	NA	No	0	0	No	0	0
13	30	Weak	Weak	Male	35	Malawi	MSc Global Health	No	Symmetric	0	NA	No	0	0	No	0	0
14	30	Weak	Weak	Male	35	Malawi	MSc Global Health	No	Symmetric	0	NA	No	0	1	No	0	0
15	30	Weak	Weak	Male	35	Malawi	MSc Global Health	No	Symmetric	NA	NA	No	0	NA	NA	0	0
16	30	Weak	Weak	Male	35	Malawi	MSc Global Health	No	Symmetric	NA	NA	NA	NA	0	No	1	0
17	30	Weak	Weak	Male	35	Malawi	MSc Global Health	No	Symmetric	0	NA	No	0	0	No	0	NA
18	30	Weak	Weak	Male	35	Malawi	MSc Global Health	No	Symmetric	0	NA	No	0	0	No	0	0
19	30	Weak	Weak	Male	35	Malawi	MSc Global Health	No	Symmetric	0	NA	No	0	0	No	0	0
20	30	Weak	Weak	Male	35	Malawi	MSc Global Health	No	Symmetric	0	NA	No	0	0	No	0	0
21	30	Weak	Weak	Male	35	Malawi	MSc Global Health	No	Symmetric	0	NA	No	0	1	No	0	0
22	30	Weak	Weak	Male	35	Malawi	MSc Global Health	No	Symmetric	0	NA	No	0	0	No	0	0
23	30	Weak	Weak	Male	35	Malawi	MSc Global Health	No	Symmetric	0	NA	No	0	0	No	0	0
24	30	Weak	Weak	Male	35	Malawi	MSc Global Health	No	Symmetric	0	NA	No	0	0	No	0	0
25	30	Weak	Weak	Male	35	Malawi	MSc Global Health	No	Symmetric	0	NA	No	0	0	No	0	0
26	30	Weak	Weak	Male	35	Malawi	MSc Global Health	No	Symmetric	0	NA	No	0	0	No	0	0
27	30	Weak	Weak	Male	35	Malawi	MSc Global Health	No	Symmetric	NA	NA	No	1	NA	NA	0	0
28	30	Weak	Weak	Male	35	Malawi	MSc Global Health	No	Symmetric	NA	NA	NA	NA	NA	NA	0	NA
29	30	Weak	Weak	Male	35	Malawi	MSc Global Health	No	Symmetric	NA	NA	NA	NA	0	No	1	NA
30	30	Weak	Weak	Male	35	Malawi	MSc Global Health	No	Symmetric	0	NA	No	0	0	No	0	NA
31	30	Weak	Weak	Male	35	Malawi	MSc Global Health	No	Symmetric	0	NA	No	0	1	No	0	0
32	30	Weak	Weak	Male	35	Malawi	MSc Global Health	No	Symmetric	0	NA	No	0	0	No	0	0
33	30	Weak	Weak	Male	35	Malawi	MSc Global Health	No	Symmetric	NA	NA	No	0	NA	NA	0	0
34	30	Weak	Weak	Male	35	Malawi	MSc Global Health	No	Symmetric	NA	NA	NA	NA	0	No	1	0
35	30	Weak	Weak	Male	35	Malawi	MSc Global Health	No	Symmetric	0	NA	No	0	0	No	0	NA
36	30	Weak	Weak	Male	35	Malawi	MSc Global Health	No	Symmetric	0	NA	No	0	0	No	0	0
37	30	Weak	Weak	Male	35	Malawi	MSc Global Health	No	Symmetric	0	NA	No	0	0	No	0	0
38	30	Weak	Weak	Male	35	Malawi	MSc Global Health	No	Symmetric	0	NA	No	0	0	No	0	0
39	30	Weak	Weak	Male	35	Malawi	MSc Global Health	No	Symmetric	NA	NA	No	0	NA	NA	0	0
40	30	Weak	Weak	Male	35	Malawi	MSc Global Health	No	Symmetric	NA	NA	NA	NA	0	No	1	0
41	30	Weak	Weak	Male	35	Malawi	MSc Global Health	No	Symmetric	0	NA	No	0	0	No	0	NA
42	30	Weak	Weak	Male	35	Malawi	MSc Global Health	No	Symmetric	0	NA	No	0	0	No	0	0
43	30	Weak	Weak	Male	35	Malawi	MSc Global Health	No	Symmetric	NA	NA	No	0	NA	NA	0	0
44	30	Weak	Weak	Male	35	Malawi	MSc Global Health	No	Symmetric	NA	NA	NA	NA	0	No	1	0
45	30	Weak	Weak	Male	35	Malawi	MSc Global Health	No	Symmetric	0	NA	No	0	1	No	0	NA
46	30	Weak	Weak	Male	35	Malawi	MSc Global Health	No	Symmetric	0	NA	No	0	0	No	0	0
47	30	Weak	Weak	Male	35	Malawi	MSc Global Health	No	Symmetric	NA	NA	No	0	NA	NA	0	0
48	30	Weak	Weak	Male	35	Malawi	MSc Global Health	No	Symmetric	NA	NA	NA	NA	0	No	1	0
49	30	Weak	Weak	Male	35	Malawi	MSc Global Health	No	Symmetric	0	NA	No	0	0	No	0	NA
50	30	Weak	Weak	Male	35	Malawi	MSc Global Health	No	Symmetric	NA	NA	No	0	NA	NA	0	0
1	31	Strong	Weak	Female	19	Malaysia	Economics	NA	Asymmetric	NA	NA	NA	0	0	Yes	NA	NA
2	31	Strong	Weak	Female	19	Malaysia	Economics	No	Asymmetric	NA	NA	NA	NA	0	No	0	NA
3	31	Strong	Weak	Female	19	Malaysia	Economics	No	Asymmetric	0	0	Yes	0	NA	No	0	NA
4	31	Strong	Weak	Female	19	Malaysia	Economics	Yes	Asymmetric	0	NA	No	0	0	No	0	NA
5	31	Strong	Weak	Female	19	Malaysia	Economics	No	Asymmetric	1	NA	No	0	0	Yes	0	0
6	31	Strong	Weak	Female	19	Malaysia	Economics	No	Asymmetric	NA	NA	NA	NA	0	Yes	0	1
7	31	Strong	Weak	Female	19	Malaysia	Economics	No	Asymmetric	NA	NA	NA	NA	0	No	0	NA
8	31	Strong	Weak	Female	19	Malaysia	Economics	No	Asymmetric	0	1	No	0	NA	No	0	NA
9	31	Strong	Weak	Female	19	Malaysia	Economics	Yes	Asymmetric	0	NA	No	0	0	No	0	0
10	31	Strong	Weak	Female	19	Malaysia	Economics	No	Asymmetric	0	1	No	0	NA	No	0	0
11	31	Strong	Weak	Female	19	Malaysia	Economics	Yes	Asymmetric	0	NA	No	0	0	No	0	0
12	31	Strong	Weak	Female	19	Malaysia	Economics	No	Asymmetric	1	NA	No	0	1	Yes	0	0
13	31	Strong	Weak	Female	19	Malaysia	Economics	No	Asymmetric	NA	NA	NA	NA	0	No	0	1
14	31	Strong	Weak	Female	19	Malaysia	Economics	No	Asymmetric	0	NA	No	0	0	No	0	NA
15	31	Strong	Weak	Female	19	Malaysia	Economics	No	Asymmetric	0	NA	No	0	0	No	0	0
16	31	Strong	Weak	Female	19	Malaysia	Economics	No	Asymmetric	0	NA	Yes	0	1	No	0	0
17	31	Strong	Weak	Female	19	Malaysia	Economics	No	Asymmetric	1	0	No	0	NA	Yes	0	NA
18	31	Strong	Weak	Female	19	Malaysia	Economics	Yes	Asymmetric	NA	NA	NA	NA	NA	Yes	0	1
19	31	Strong	Weak	Female	19	Malaysia	Economics	Yes	Asymmetric	NA	NA	NA	NA	NA	Yes	0	NA
20	31	Strong	Weak	Female	19	Malaysia	Economics	Yes	Asymmetric	NA	NA	NA	NA	NA	Yes	0	NA
21	31	Strong	Weak	Female	19	Malaysia	Economics	Yes	Asymmetric	NA	NA	NA	NA	NA	Yes	0	NA
22	31	Strong	Weak	Female	19	Malaysia	Economics	Yes	Asymmetric	NA	NA	NA	NA	NA	Yes	0	NA
23	31	Strong	Weak	Female	19	Malaysia	Economics	Yes	Asymmetric	NA	NA	NA	NA	NA	Yes	0	NA
24	31	Strong	Weak	Female	19	Malaysia	Economics	Yes	Asymmetric	NA	NA	NA	NA	NA	Yes	0	NA
25	31	Strong	Weak	Female	19	Malaysia	Economics	Yes	Asymmetric	NA	NA	NA	NA	NA	Yes	0	NA
26	31	Strong	Weak	Female	19	Malaysia	Economics	Yes	Asymmetric	NA	NA	NA	NA	NA	Yes	0	NA
27	31	Strong	Weak	Female	19	Malaysia	Economics	Yes	Asymmetric	NA	NA	NA	NA	NA	Yes	0	NA
28	31	Strong	Weak	Female	19	Malaysia	Economics	Yes	Asymmetric	NA	NA	NA	NA	NA	Yes	0	NA
29	31	Strong	Weak	Female	19	Malaysia	Economics	Yes	Asymmetric	NA	NA	NA	NA	NA	Yes	0	NA
30	31	Strong	Weak	Female	19	Malaysia	Economics	Yes	Asymmetric	NA	NA	NA	NA	NA	Yes	0	NA
31	31	Strong	Weak	Female	19	Malaysia	Economics	Yes	Asymmetric	NA	NA	NA	NA	NA	Yes	0	NA
32	31	Strong	Weak	Female	19	Malaysia	Economics	Yes	Asymmetric	NA	NA	NA	NA	NA	Yes	0	NA
33	31	Strong	Weak	Female	19	Malaysia	Economics	Yes	Asymmetric	NA	NA	NA	NA	NA	Yes	0	NA
34	31	Strong	Weak	Female	19	Malaysia	Economics	Yes	Asymmetric	NA	NA	NA	NA	NA	Yes	0	NA
35	31	Strong	Weak	Female	19	Malaysia	Economics	Yes	Asymmetric	NA	NA	NA	NA	NA	Yes	0	NA
36	31	Strong	Weak	Female	19	Malaysia	Economics	Yes	Asymmetric	NA	NA	NA	NA	NA	Yes	0	NA
37	31	Strong	Weak	Female	19	Malaysia	Economics	Yes	Asymmetric	NA	NA	NA	NA	NA	Yes	0	NA
38	31	Strong	Weak	Female	19	Malaysia	Economics	Yes	Asymmetric	NA	NA	NA	NA	NA	Yes	0	NA
39	31	Strong	Weak	Female	19	Malaysia	Economics	Yes	Asymmetric	NA	NA	NA	NA	NA	Yes	0	NA
40	31	Strong	Weak	Female	19	Malaysia	Economics	Yes	Asymmetric	NA	NA	NA	NA	NA	Yes	0	NA
41	31	Strong	Weak	Female	19	Malaysia	Economics	Yes	Asymmetric	NA	NA	NA	NA	NA	Yes	0	NA
42	31	Strong	Weak	Female	19	Malaysia	Economics	Yes	Asymmetric	NA	NA	NA	NA	NA	Yes	0	NA
43	31	Strong	Weak	Female	19	Malaysia	Economics	Yes	Asymmetric	NA	NA	NA	NA	NA	Yes	0	NA
44	31	Strong	Weak	Female	19	Malaysia	Economics	Yes	Asymmetric	NA	NA	NA	NA	NA	Yes	0	NA
45	31	Strong	Weak	Female	19	Malaysia	Economics	Yes	Asymmetric	NA	NA	NA	NA	NA	Yes	0	NA
46	31	Strong	Weak	Female	19	Malaysia	Economics	Yes	Asymmetric	NA	NA	NA	NA	NA	Yes	0	NA
47	31	Strong	Weak	Female	19	Malaysia	Economics	Yes	Asymmetric	NA	NA	NA	NA	NA	Yes	0	NA
48	31	Strong	Weak	Female	19	Malaysia	Economics	Yes	Asymmetric	NA	NA	NA	NA	NA	Yes	0	NA
49	31	Strong	Weak	Female	19	Malaysia	Economics	Yes	Asymmetric	NA	NA	NA	NA	NA	Yes	0	NA
50	31	Strong	Weak	Female	19	Malaysia	Economics	Yes	Asymmetric	NA	NA	NA	NA	NA	Yes	0	NA
1	32	Strong	Weak	Female	21	Russia	Statistics	NA	Asymmetric	NA	NA	NA	0	0	Yes	NA	NA
2	32	Strong	Weak	Female	21	Russia	Statistics	No	Asymmetric	NA	NA	NA	NA	0	No	0	NA
3	32	Strong	Weak	Female	21	Russia	Statistics	No	Asymmetric	0	NA	No	0	0	No	0	NA
4	32	Strong	Weak	Female	21	Russia	Statistics	No	Asymmetric	1	0	No	0	NA	Yes	0	0
5	32	Strong	Weak	Female	21	Russia	Statistics	Yes	Asymmetric	NA	NA	NA	NA	NA	No	0	1
6	32	Strong	Weak	Female	21	Russia	Statistics	Yes	Asymmetric	0	NA	No	0	1	No	0	NA
7	32	Strong	Weak	Female	21	Russia	Statistics	No	Asymmetric	1	NA	No	0	0	Yes	0	0
8	32	Strong	Weak	Female	21	Russia	Statistics	No	Asymmetric	NA	NA	NA	NA	1	No	0	1
9	32	Strong	Weak	Female	21	Russia	Statistics	No	Asymmetric	0	0	No	0	NA	No	0	NA
10	32	Strong	Weak	Female	21	Russia	Statistics	Yes	Asymmetric	1	NA	No	0	1	Yes	0	0
11	32	Strong	Weak	Female	21	Russia	Statistics	No	Asymmetric	NA	NA	NA	NA	1	No	0	1
12	32	Strong	Weak	Female	21	Russia	Statistics	No	Asymmetric	0	0	No	0	NA	No	0	NA
13	32	Strong	Weak	Female	21	Russia	Statistics	Yes	Asymmetric	1	1	No	0	NA	Yes	0	0
14	32	Strong	Weak	Female	21	Russia	Statistics	Yes	Asymmetric	NA	NA	NA	NA	NA	No	0	1
15	32	Strong	Weak	Female	21	Russia	Statistics	Yes	Asymmetric	0	NA	Yes	0	1	No	0	NA
16	32	Strong	Weak	Female	21	Russia	Statistics	No	Asymmetric	1	NA	No	0	1	Yes	0	NA
17	32	Strong	Weak	Female	21	Russia	Statistics	No	Asymmetric	NA	NA	NA	NA	0	No	0	1
18	32	Strong	Weak	Female	21	Russia	Statistics	No	Asymmetric	0	NA	No	0	1	No	0	NA
19	32	Strong	Weak	Female	21	Russia	Statistics	No	Asymmetric	0	NA	No	0	0	No	0	0
20	32	Strong	Weak	Female	21	Russia	Statistics	No	Asymmetric	1	NA	No	0	1	Yes	0	0
21	32	Strong	Weak	Female	21	Russia	Statistics	No	Asymmetric	NA	NA	NA	NA	NA	NA	0	1
22	32	Strong	Weak	Female	21	Russia	Statistics	No	Asymmetric	NA	NA	NA	NA	0	No	0	NA
23	32	Strong	Weak	Female	21	Russia	Statistics	No	Asymmetric	0	NA	No	0	0	No	0	NA
24	32	Strong	Weak	Female	21	Russia	Statistics	No	Asymmetric	0	NA	No	0	0	No	0	0
25	32	Strong	Weak	Female	21	Russia	Statistics	No	Asymmetric	0	NA	No	0	0	No	0	0
26	32	Strong	Weak	Female	21	Russia	Statistics	No	Asymmetric	0	NA	No	0	0	No	0	0
27	32	Strong	Weak	Female	21	Russia	Statistics	No	Asymmetric	NA	NA	No	1	NA	NA	0	0
28	32	Strong	Weak	Female	21	Russia	Statistics	No	Asymmetric	NA	NA	NA	NA	0	Yes	0	NA
29	32	Strong	Weak	Female	21	Russia	Statistics	No	Asymmetric	NA	NA	NA	NA	0	Yes	0	NA
30	32	Strong	Weak	Female	21	Russia	Statistics	No	Asymmetric	NA	NA	NA	NA	0	Yes	0	NA
31	32	Strong	Weak	Female	21	Russia	Statistics	No	Asymmetric	NA	NA	NA	NA	0	Yes	0	NA
32	32	Strong	Weak	Female	21	Russia	Statistics	No	Asymmetric	NA	NA	NA	NA	NA	No	0	NA
33	32	Strong	Weak	Female	21	Russia	Statistics	Yes	Asymmetric	1	NA	No	0	1	Yes	0	NA
34	32	Strong	Weak	Female	21	Russia	Statistics	No	Asymmetric	NA	NA	NA	NA	1	Yes	0	1
35	32	Strong	Weak	Female	21	Russia	Statistics	No	Asymmetric	NA	NA	NA	NA	1	Yes	0	NA
36	32	Strong	Weak	Female	21	Russia	Statistics	No	Asymmetric	NA	NA	NA	NA	1	Yes	0	NA
37	32	Strong	Weak	Female	21	Russia	Statistics	No	Asymmetric	NA	NA	NA	NA	0	No	0	NA
38	32	Strong	Weak	Female	21	Russia	Statistics	No	Asymmetric	1	NA	No	0	1	Yes	0	NA
39	32	Strong	Weak	Female	21	Russia	Statistics	No	Asymmetric	NA	NA	NA	NA	0	No	0	1
40	32	Strong	Weak	Female	21	Russia	Statistics	No	Asymmetric	0	NA	Yes	0	0	No	0	NA
41	32	Strong	Weak	Female	21	Russia	Statistics	No	Asymmetric	1	NA	No	0	0	Yes	0	NA
42	32	Strong	Weak	Female	21	Russia	Statistics	No	Asymmetric	NA	NA	NA	NA	1	Yes	0	1
43	32	Strong	Weak	Female	21	Russia	Statistics	No	Asymmetric	NA	NA	NA	NA	0	Yes	0	NA
44	32	Strong	Weak	Female	21	Russia	Statistics	No	Asymmetric	NA	NA	NA	NA	1	Yes	0	NA
45	32	Strong	Weak	Female	21	Russia	Statistics	No	Asymmetric	NA	NA	NA	NA	0	No	0	NA
46	32	Strong	Weak	Female	21	Russia	Statistics	No	Asymmetric	0	NA	No	0	0	No	0	NA
47	32	Strong	Weak	Female	21	Russia	Statistics	No	Asymmetric	0	NA	No	0	0	No	0	0
48	32	Strong	Weak	Female	21	Russia	Statistics	No	Asymmetric	0	NA	No	0	0	No	0	0
49	32	Strong	Weak	Female	21	Russia	Statistics	No	Asymmetric	1	NA	No	0	0	Yes	0	0
50	32	Strong	Weak	Female	21	Russia	Statistics	No	Asymmetric	NA	NA	NA	NA	1	Yes	0	1
1	33	Strong	Weak	Male	31	United States	Law, Economics	NA	Asymmetric	NA	NA	NA	0	0	Yes	NA	NA
2	33	Strong	Weak	Male	31	United States	Law, Economics	No	Asymmetric	NA	NA	NA	NA	1	No	0	NA
3	33	Strong	Weak	Male	31	United States	Law, Economics	No	Asymmetric	0	NA	No	0	0	No	0	NA
4	33	Strong	Weak	Male	31	United States	Law, Economics	No	Asymmetric	0	NA	Yes	0	0	No	0	0
5	33	Strong	Weak	Male	31	United States	Law, Economics	No	Asymmetric	0	NA	Yes	0	0	No	0	NA
6	33	Strong	Weak	Male	31	United States	Law, Economics	No	Asymmetric	0	NA	No	0	1	No	0	NA
7	33	Strong	Weak	Male	31	United States	Law, Economics	No	Asymmetric	0	NA	No	0	0	No	0	0
8	33	Strong	Weak	Male	31	United States	Law, Economics	No	Asymmetric	0	NA	Yes	0	0	No	0	0
9	33	Strong	Weak	Male	31	United States	Law, Economics	No	Asymmetric	NA	NA	Yes	0	NA	NA	0	NA
10	33	Strong	Weak	Male	31	United States	Law, Economics	No	Asymmetric	NA	NA	NA	NA	0	No	1	NA
11	33	Strong	Weak	Male	31	United States	Law, Economics	No	Asymmetric	0	NA	Yes	0	0	No	0	NA
12	33	Strong	Weak	Male	31	United States	Law, Economics	No	Asymmetric	NA	NA	Yes	1	NA	NA	0	NA
13	33	Strong	Weak	Male	31	United States	Law, Economics	No	Asymmetric	NA	NA	NA	NA	NA	NA	1	NA
14	33	Strong	Weak	Male	31	United States	Law, Economics	No	Asymmetric	NA	NA	NA	NA	0	No	0	NA
15	33	Strong	Weak	Male	31	United States	Law, Economics	No	Asymmetric	NA	NA	Yes	1	NA	NA	0	NA
16	33	Strong	Weak	Male	31	United States	Law, Economics	No	Asymmetric	NA	NA	NA	NA	NA	NA	1	NA
17	33	Strong	Weak	Male	31	United States	Law, Economics	No	Asymmetric	NA	NA	NA	NA	NA	NA	0	NA
18	33	Strong	Weak	Male	31	United States	Law, Economics	No	Asymmetric	NA	NA	NA	NA	NA	NA	0	NA
19	33	Strong	Weak	Male	31	United States	Law, Economics	No	Asymmetric	NA	NA	NA	NA	NA	NA	0	NA
20	33	Strong	Weak	Male	31	United States	Law, Economics	No	Asymmetric	NA	NA	NA	NA	NA	NA	0	NA
21	33	Strong	Weak	Male	31	United States	Law, Economics	No	Asymmetric	NA	NA	NA	NA	NA	NA	0	NA
22	33	Strong	Weak	Male	31	United States	Law, Economics	No	Asymmetric	NA	NA	NA	NA	NA	NA	0	NA
23	33	Strong	Weak	Male	31	United States	Law, Economics	No	Asymmetric	NA	NA	NA	NA	NA	NA	0	NA
24	33	Strong	Weak	Male	31	United States	Law, Economics	No	Asymmetric	NA	NA	NA	NA	NA	NA	0	NA
25	33	Strong	Weak	Male	31	United States	Law, Economics	No	Asymmetric	NA	NA	NA	NA	NA	NA	1	NA
26	33	Strong	Weak	Male	31	United States	Law, Economics	No	Asymmetric	NA	NA	NA	NA	NA	NA	0	NA
27	33	Strong	Weak	Male	31	United States	Law, Economics	No	Asymmetric	NA	NA	NA	NA	NA	NA	0	NA
28	33	Strong	Weak	Male	31	United States	Law, Economics	No	Asymmetric	NA	NA	NA	NA	NA	NA	1	NA
29	33	Strong	Weak	Male	31	United States	Law, Economics	No	Asymmetric	NA	NA	NA	NA	NA	NA	1	NA
30	33	Strong	Weak	Male	31	United States	Law, Economics	No	Asymmetric	NA	NA	NA	NA	NA	NA	1	NA
31	33	Strong	Weak	Male	31	United States	Law, Economics	No	Asymmetric	NA	NA	NA	NA	NA	NA	1	NA
32	33	Strong	Weak	Male	31	United States	Law, Economics	No	Asymmetric	NA	NA	NA	NA	NA	NA	1	NA
33	33	Strong	Weak	Male	31	United States	Law, Economics	No	Asymmetric	NA	NA	NA	NA	NA	NA	1	NA
34	33	Strong	Weak	Male	31	United States	Law, Economics	No	Asymmetric	NA	NA	NA	NA	NA	NA	1	NA
35	33	Strong	Weak	Male	31	United States	Law, Economics	No	Asymmetric	NA	NA	NA	NA	NA	NA	0	NA
36	33	Strong	Weak	Male	31	United States	Law, Economics	No	Asymmetric	NA	NA	NA	NA	NA	NA	0	NA
37	33	Strong	Weak	Male	31	United States	Law, Economics	No	Asymmetric	NA	NA	NA	NA	NA	NA	1	NA
38	33	Strong	Weak	Male	31	United States	Law, Economics	No	Asymmetric	NA	NA	NA	NA	NA	NA	1	NA
39	33	Strong	Weak	Male	31	United States	Law, Economics	No	Asymmetric	NA	NA	NA	NA	NA	NA	1	NA
40	33	Strong	Weak	Male	31	United States	Law, Economics	No	Asymmetric	NA	NA	NA	NA	NA	NA	1	NA
41	33	Strong	Weak	Male	31	United States	Law, Economics	No	Asymmetric	NA	NA	NA	NA	NA	NA	1	NA
42	33	Strong	Weak	Male	31	United States	Law, Economics	No	Asymmetric	NA	NA	NA	NA	NA	NA	1	NA
43	33	Strong	Weak	Male	31	United States	Law, Economics	No	Asymmetric	NA	NA	NA	NA	NA	NA	1	NA
44	33	Strong	Weak	Male	31	United States	Law, Economics	No	Asymmetric	NA	NA	NA	NA	NA	NA	1	NA
45	33	Strong	Weak	Male	31	United States	Law, Economics	No	Asymmetric	NA	NA	NA	NA	NA	NA	1	NA
46	33	Strong	Weak	Male	31	United States	Law, Economics	No	Asymmetric	NA	NA	NA	NA	NA	NA	1	NA
47	33	Strong	Weak	Male	31	United States	Law, Economics	No	Asymmetric	NA	NA	NA	NA	NA	NA	1	NA
48	33	Strong	Weak	Male	31	United States	Law, Economics	No	Asymmetric	NA	NA	NA	NA	NA	NA	1	NA
49	33	Strong	Weak	Male	31	United States	Law, Economics	No	Asymmetric	NA	NA	NA	NA	NA	NA	1	NA
50	33	Strong	Weak	Male	31	United States	Law, Economics	No	Asymmetric	NA	NA	NA	NA	NA	NA	1	NA
1	34	Strong	Weak	Male	20	Malaysia	Engineering	NA	Asymmetric	NA	NA	NA	0	1	Yes	NA	NA
2	34	Strong	Weak	Male	20	Malaysia	Engineering	No	Asymmetric	NA	NA	NA	NA	0	No	0	NA
3	34	Strong	Weak	Male	20	Malaysia	Engineering	No	Asymmetric	0	NA	No	0	0	No	0	NA
4	34	Strong	Weak	Male	20	Malaysia	Engineering	No	Asymmetric	0	0	No	0	NA	No	0	0
5	34	Strong	Weak	Male	20	Malaysia	Engineering	Yes	Asymmetric	1	NA	No	0	0	Yes	0	0
6	34	Strong	Weak	Male	20	Malaysia	Engineering	No	Asymmetric	NA	NA	NA	NA	NA	Yes	0	1
7	34	Strong	Weak	Male	20	Malaysia	Engineering	Yes	Asymmetric	NA	NA	NA	NA	NA	Yes	0	NA
8	34	Strong	Weak	Male	20	Malaysia	Engineering	Yes	Asymmetric	NA	NA	NA	NA	1	Yes	0	NA
9	34	Strong	Weak	Male	20	Malaysia	Engineering	No	Asymmetric	NA	NA	NA	NA	0	No	0	NA
10	34	Strong	Weak	Male	20	Malaysia	Engineering	No	Asymmetric	0	0	No	0	NA	No	0	NA
11	34	Strong	Weak	Male	20	Malaysia	Engineering	Yes	Asymmetric	1	NA	Yes	0	1	Yes	0	0
12	34	Strong	Weak	Male	20	Malaysia	Engineering	No	Asymmetric	NA	NA	NA	NA	0	No	0	NA
13	34	Strong	Weak	Male	20	Malaysia	Engineering	No	Asymmetric	0	NA	No	0	0	No	0	NA
14	34	Strong	Weak	Male	20	Malaysia	Engineering	No	Asymmetric	0	NA	No	0	0	No	0	0
15	34	Strong	Weak	Male	20	Malaysia	Engineering	No	Asymmetric	NA	NA	No	0	NA	NA	0	0
16	34	Strong	Weak	Male	20	Malaysia	Engineering	No	Asymmetric	NA	NA	NA	NA	NA	No	1	0
17	34	Strong	Weak	Male	20	Malaysia	Engineering	Yes	Asymmetric	NA	NA	No	1	NA	NA	0	NA
18	34	Strong	Weak	Male	20	Malaysia	Engineering	No	Asymmetric	NA	NA	NA	NA	0	Yes	0	NA
19	34	Strong	Weak	Male	20	Malaysia	Engineering	No	Asymmetric	NA	NA	NA	NA	0	No	0	NA
20	34	Strong	Weak	Male	20	Malaysia	Engineering	No	Asymmetric	0	NA	No	0	0	No	0	NA
21	34	Strong	Weak	Male	20	Malaysia	Engineering	No	Asymmetric	NA	NA	No	0	NA	NA	0	0
22	34	Strong	Weak	Male	20	Malaysia	Engineering	No	Asymmetric	NA	NA	NA	NA	NA	No	1	0
23	34	Strong	Weak	Male	20	Malaysia	Engineering	Yes	Asymmetric	NA	NA	No	0	NA	NA	0	NA
24	34	Strong	Weak	Male	20	Malaysia	Engineering	No	Asymmetric	NA	NA	NA	NA	0	Yes	1	1
25	34	Strong	Weak	Male	20	Malaysia	Engineering	No	Asymmetric	NA	NA	NA	NA	1	No	0	NA
26	34	Strong	Weak	Male	20	Malaysia	Engineering	No	Asymmetric	0	0	No	0	NA	No	0	NA
27	34	Strong	Weak	Male	20	Malaysia	Engineering	Yes	Asymmetric	NA	NA	No	1	NA	NA	0	0
28	34	Strong	Weak	Male	20	Malaysia	Engineering	No	Asymmetric	NA	NA	NA	NA	0	Yes	0	NA
29	34	Strong	Weak	Male	20	Malaysia	Engineering	No	Asymmetric	NA	NA	NA	NA	0	No	0	NA
30	34	Strong	Weak	Male	20	Malaysia	Engineering	No	Asymmetric	0	NA	No	0	0	No	0	NA
31	34	Strong	Weak	Male	20	Malaysia	Engineering	No	Asymmetric	NA	NA	No	0	NA	NA	0	0
32	34	Strong	Weak	Male	20	Malaysia	Engineering	No	Asymmetric	NA	NA	NA	NA	0	No	1	0
33	34	Strong	Weak	Male	20	Malaysia	Engineering	No	Asymmetric	0	NA	No	0	0	No	0	NA
34	34	Strong	Weak	Male	20	Malaysia	Engineering	No	Asymmetric	0	0	No	0	NA	No	0	0
35	34	Strong	Weak	Male	20	Malaysia	Engineering	Yes	Asymmetric	0	NA	No	0	0	No	0	0
36	34	Strong	Weak	Male	20	Malaysia	Engineering	No	Asymmetric	0	0	No	0	NA	No	0	0
37	34	Strong	Weak	Male	20	Malaysia	Engineering	Yes	Asymmetric	NA	NA	No	0	NA	NA	0	0
38	34	Strong	Weak	Male	20	Malaysia	Engineering	No	Asymmetric	NA	NA	NA	NA	0	No	1	0
39	34	Strong	Weak	Male	20	Malaysia	Engineering	No	Asymmetric	0	NA	No	0	0	No	0	NA
40	34	Strong	Weak	Male	20	Malaysia	Engineering	No	Asymmetric	0	NA	No	0	0	No	0	0
41	34	Strong	Weak	Male	20	Malaysia	Engineering	No	Asymmetric	0	NA	No	0	0	No	0	0
42	34	Strong	Weak	Male	20	Malaysia	Engineering	No	Asymmetric	0	0	No	0	NA	No	0	0
43	34	Strong	Weak	Male	20	Malaysia	Engineering	Yes	Asymmetric	NA	NA	Yes	1	NA	NA	0	0
44	34	Strong	Weak	Male	20	Malaysia	Engineering	No	Asymmetric	NA	NA	NA	NA	NA	NA	0	NA
45	34	Strong	Weak	Male	20	Malaysia	Engineering	No	Asymmetric	NA	NA	NA	NA	NA	NA	0	NA
46	34	Strong	Weak	Male	20	Malaysia	Engineering	No	Asymmetric	NA	NA	NA	NA	NA	NA	1	NA
47	34	Strong	Weak	Male	20	Malaysia	Engineering	No	Asymmetric	NA	NA	NA	NA	NA	NA	1	NA
48	34	Strong	Weak	Male	20	Malaysia	Engineering	No	Asymmetric	NA	NA	NA	NA	0	No	0	NA
49	34	Strong	Weak	Male	20	Malaysia	Engineering	No	Asymmetric	0	NA	No	0	0	No	0	NA
50	34	Strong	Weak	Male	20	Malaysia	Engineering	No	Asymmetric	0	NA	No	0	0	No	0	0
1	35	Strong	Strong	Female	23	China	URBAN DESIGN	NA	Symmetric	NA	NA	NA	0	1	No	NA	NA
2	35	Strong	Strong	Female	23	China	URBAN DESIGN	No	Symmetric	1	NA	No	0	1	Yes	0	NA
3	35	Strong	Strong	Female	23	China	URBAN DESIGN	No	Symmetric	NA	NA	NA	NA	0	No	0	1
4	35	Strong	Strong	Female	23	China	URBAN DESIGN	No	Symmetric	0	NA	No	0	1	No	0	NA
5	35	Strong	Strong	Female	23	China	URBAN DESIGN	No	Symmetric	0	NA	No	0	0	No	0	0
6	35	Strong	Strong	Female	23	China	URBAN DESIGN	No	Symmetric	0	NA	No	0	0	No	0	0
7	35	Strong	Strong	Female	23	China	URBAN DESIGN	No	Symmetric	0	NA	No	0	0	No	0	0
8	35	Strong	Strong	Female	23	China	URBAN DESIGN	No	Symmetric	0	NA	No	0	0	No	0	0
9	35	Strong	Strong	Female	23	China	URBAN DESIGN	No	Symmetric	0	NA	No	0	0	No	0	0
10	35	Strong	Strong	Female	23	China	URBAN DESIGN	No	Symmetric	0	NA	No	0	0	No	0	0
11	35	Strong	Strong	Female	23	China	URBAN DESIGN	No	Symmetric	0	NA	No	0	0	No	0	0
12	35	Strong	Strong	Female	23	China	URBAN DESIGN	No	Symmetric	0	NA	No	0	0	No	0	0
13	35	Strong	Strong	Female	23	China	URBAN DESIGN	No	Symmetric	0	NA	No	0	0	No	0	0
14	35	Strong	Strong	Female	23	China	URBAN DESIGN	No	Symmetric	NA	NA	No	1	NA	NA	0	0
15	35	Strong	Strong	Female	23	China	URBAN DESIGN	No	Symmetric	NA	NA	NA	NA	0	Yes	0	NA
16	35	Strong	Strong	Female	23	China	URBAN DESIGN	No	Symmetric	NA	NA	NA	NA	1	Yes	0	NA
17	35	Strong	Strong	Female	23	China	URBAN DESIGN	No	Symmetric	NA	NA	NA	NA	1	Yes	0	NA
18	35	Strong	Strong	Female	23	China	URBAN DESIGN	No	Symmetric	NA	NA	NA	NA	1	No	0	NA
19	35	Strong	Strong	Female	23	China	URBAN DESIGN	No	Symmetric	0	NA	No	0	1	No	0	NA
20	35	Strong	Strong	Female	23	China	URBAN DESIGN	No	Symmetric	0	NA	No	0	1	No	0	0
21	35	Strong	Strong	Female	23	China	URBAN DESIGN	No	Symmetric	0	NA	No	0	0	No	0	0
22	35	Strong	Strong	Female	23	China	URBAN DESIGN	No	Symmetric	0	NA	No	0	0	No	0	0
23	35	Strong	Strong	Female	23	China	URBAN DESIGN	No	Symmetric	0	NA	No	0	0	No	0	0
24	35	Strong	Strong	Female	23	China	URBAN DESIGN	No	Symmetric	0	NA	No	0	0	No	0	0
25	35	Strong	Strong	Female	23	China	URBAN DESIGN	No	Symmetric	0	NA	No	0	0	No	0	0
26	35	Strong	Strong	Female	23	China	URBAN DESIGN	No	Symmetric	0	NA	No	0	0	No	0	0
27	35	Strong	Strong	Female	23	China	URBAN DESIGN	No	Symmetric	0	NA	No	0	0	No	0	0
28	35	Strong	Strong	Female	23	China	URBAN DESIGN	No	Symmetric	0	NA	No	0	0	No	0	0
29	35	Strong	Strong	Female	23	China	URBAN DESIGN	No	Symmetric	0	NA	No	0	0	No	0	0
30	35	Strong	Strong	Female	23	China	URBAN DESIGN	No	Symmetric	0	NA	No	0	0	No	0	0
31	35	Strong	Strong	Female	23	China	URBAN DESIGN	No	Symmetric	0	NA	No	0	0	No	0	0
32	35	Strong	Strong	Female	23	China	URBAN DESIGN	No	Symmetric	0	NA	No	0	0	No	0	0
33	35	Strong	Strong	Female	23	China	URBAN DESIGN	No	Symmetric	0	NA	No	0	0	No	0	0
34	35	Strong	Strong	Female	23	China	URBAN DESIGN	No	Symmetric	0	NA	No	0	0	No	0	0
35	35	Strong	Strong	Female	23	China	URBAN DESIGN	No	Symmetric	0	NA	No	0	0	No	0	0
36	35	Strong	Strong	Female	23	China	URBAN DESIGN	No	Symmetric	0	NA	No	0	0	No	0	0
37	35	Strong	Strong	Female	23	China	URBAN DESIGN	No	Symmetric	0	NA	No	0	0	No	0	0
38	35	Strong	Strong	Female	23	China	URBAN DESIGN	No	Symmetric	0	NA	No	0	0	No	0	0
39	35	Strong	Strong	Female	23	China	URBAN DESIGN	No	Symmetric	0	NA	No	0	0	No	0	0
40	35	Strong	Strong	Female	23	China	URBAN DESIGN	No	Symmetric	NA	NA	No	1	NA	NA	0	0
41	35	Strong	Strong	Female	23	China	URBAN DESIGN	No	Symmetric	NA	NA	NA	NA	NA	NA	0	NA
42	35	Strong	Strong	Female	23	China	URBAN DESIGN	Yes	Symmetric	NA	NA	NA	NA	NA	NA	0	NA
43	35	Strong	Strong	Female	23	China	URBAN DESIGN	Yes	Symmetric	NA	NA	NA	NA	NA	NA	0	NA
44	35	Strong	Strong	Female	23	China	URBAN DESIGN	No	Symmetric	NA	NA	NA	NA	NA	NA	0	NA
45	35	Strong	Strong	Female	23	China	URBAN DESIGN	No	Symmetric	NA	NA	NA	NA	NA	NA	0	NA
46	35	Strong	Strong	Female	23	China	URBAN DESIGN	No	Symmetric	NA	NA	NA	NA	NA	NA	1	NA
47	35	Strong	Strong	Female	23	China	URBAN DESIGN	No	Symmetric	NA	NA	NA	NA	NA	NA	1	NA
48	35	Strong	Strong	Female	23	China	URBAN DESIGN	No	Symmetric	NA	NA	NA	NA	NA	NA	0	NA
49	35	Strong	Strong	Female	23	China	URBAN DESIGN	No	Symmetric	NA	NA	NA	NA	NA	NA	0	NA
50	35	Strong	Strong	Female	23	China	URBAN DESIGN	No	Symmetric	NA	NA	NA	NA	NA	NA	0	NA
1	36	Strong	Strong	Female	23	Hong Kong	Politics	NA	Symmetric	NA	NA	NA	0	0	No	NA	NA
2	36	Strong	Strong	Female	23	Hong Kong	Politics	No	Symmetric	0	0	Yes	0	NA	No	0	NA
3	36	Strong	Strong	Female	23	Hong Kong	Politics	Yes	Symmetric	0	NA	Yes	0	0	No	0	NA
4	36	Strong	Strong	Female	23	Hong Kong	Politics	No	Symmetric	0	NA	No	0	0	No	0	NA
5	36	Strong	Strong	Female	23	Hong Kong	Politics	No	Symmetric	0	NA	Yes	0	0	No	0	0
6	36	Strong	Strong	Female	23	Hong Kong	Politics	No	Symmetric	0	NA	No	0	0	No	0	NA
7	36	Strong	Strong	Female	23	Hong Kong	Politics	No	Symmetric	0	NA	No	0	0	No	0	0
8	36	Strong	Strong	Female	23	Hong Kong	Politics	No	Symmetric	0	NA	No	0	0	No	0	0
9	36	Strong	Strong	Female	23	Hong Kong	Politics	No	Symmetric	0	NA	No	0	0	No	0	0
10	36	Strong	Strong	Female	23	Hong Kong	Politics	No	Symmetric	0	NA	No	0	0	No	0	0
11	36	Strong	Strong	Female	23	Hong Kong	Politics	No	Symmetric	0	NA	No	0	0	No	0	0
12	36	Strong	Strong	Female	23	Hong Kong	Politics	No	Symmetric	0	NA	No	0	0	No	0	0
13	36	Strong	Strong	Female	23	Hong Kong	Politics	No	Symmetric	0	NA	No	0	0	No	0	0
14	36	Strong	Strong	Female	23	Hong Kong	Politics	No	Symmetric	NA	NA	No	0	NA	NA	0	0
15	36	Strong	Strong	Female	23	Hong Kong	Politics	No	Symmetric	NA	NA	NA	NA	NA	No	1	0
16	36	Strong	Strong	Female	23	Hong Kong	Politics	Yes	Symmetric	0	0	No	0	NA	No	0	NA
17	36	Strong	Strong	Female	23	Hong Kong	Politics	Yes	Symmetric	0	0	Yes	0	NA	No	0	0
18	36	Strong	Strong	Female	23	Hong Kong	Politics	Yes	Symmetric	0	NA	Yes	0	0	No	0	NA
19	36	Strong	Strong	Female	23	Hong Kong	Politics	No	Symmetric	0	NA	Yes	0	0	No	0	NA
20	36	Strong	Strong	Female	23	Hong Kong	Politics	No	Symmetric	0	NA	Yes	0	0	No	0	NA
21	36	Strong	Strong	Female	23	Hong Kong	Politics	No	Symmetric	0	NA	Yes	0	0	No	0	NA
22	36	Strong	Strong	Female	23	Hong Kong	Politics	No	Symmetric	0	NA	No	0	0	No	0	NA
23	36	Strong	Strong	Female	23	Hong Kong	Politics	No	Symmetric	0	NA	No	0	0	No	0	0
24	36	Strong	Strong	Female	23	Hong Kong	Politics	No	Symmetric	0	NA	No	0	0	No	0	0
25	36	Strong	Strong	Female	23	Hong Kong	Politics	No	Symmetric	0	NA	No	0	0	No	0	0
26	36	Strong	Strong	Female	23	Hong Kong	Politics	No	Symmetric	0	NA	No	0	0	No	0	0
27	36	Strong	Strong	Female	23	Hong Kong	Politics	No	Symmetric	0	NA	No	0	0	No	0	0
28	36	Strong	Strong	Female	23	Hong Kong	Politics	No	Symmetric	0	NA	No	0	0	No	0	0
29	36	Strong	Strong	Female	23	Hong Kong	Politics	No	Symmetric	0	NA	No	0	0	No	0	0
30	36	Strong	Strong	Female	23	Hong Kong	Politics	No	Symmetric	0	NA	No	0	0	No	0	0
31	36	Strong	Strong	Female	23	Hong Kong	Politics	No	Symmetric	0	NA	No	0	0	No	0	0
32	36	Strong	Strong	Female	23	Hong Kong	Politics	No	Symmetric	0	NA	No	0	0	No	0	0
33	36	Strong	Strong	Female	23	Hong Kong	Politics	No	Symmetric	0	NA	No	0	0	No	0	0
34	36	Strong	Strong	Female	23	Hong Kong	Politics	No	Symmetric	0	NA	No	0	0	No	0	0
35	36	Strong	Strong	Female	23	Hong Kong	Politics	No	Symmetric	0	NA	No	0	0	No	0	0
36	36	Strong	Strong	Female	23	Hong Kong	Politics	No	Symmetric	0	NA	No	0	0	No	0	0
37	36	Strong	Strong	Female	23	Hong Kong	Politics	No	Symmetric	0	NA	No	0	0	No	0	0
38	36	Strong	Strong	Female	23	Hong Kong	Politics	No	Symmetric	0	NA	No	0	0	No	0	0
39	36	Strong	Strong	Female	23	Hong Kong	Politics	No	Symmetric	0	NA	No	0	0	No	0	0
40	36	Strong	Strong	Female	23	Hong Kong	Politics	No	Symmetric	NA	NA	No	0	NA	NA	0	0
41	36	Strong	Strong	Female	23	Hong Kong	Politics	No	Symmetric	NA	NA	NA	NA	NA	NA	1	NA
42	36	Strong	Strong	Female	23	Hong Kong	Politics	No	Symmetric	NA	NA	NA	NA	NA	NA	1	NA
43	36	Strong	Strong	Female	23	Hong Kong	Politics	No	Symmetric	NA	NA	NA	NA	NA	NA	1	NA
44	36	Strong	Strong	Female	23	Hong Kong	Politics	No	Symmetric	NA	NA	NA	NA	NA	NA	1	NA
45	36	Strong	Strong	Female	23	Hong Kong	Politics	No	Symmetric	NA	NA	NA	NA	NA	NA	1	NA
46	36	Strong	Strong	Female	23	Hong Kong	Politics	No	Symmetric	NA	NA	NA	NA	NA	NA	1	NA
47	36	Strong	Strong	Female	23	Hong Kong	Politics	No	Symmetric	NA	NA	NA	NA	NA	NA	1	NA
48	36	Strong	Strong	Female	23	Hong Kong	Politics	No	Symmetric	NA	NA	NA	NA	NA	NA	1	NA
49	36	Strong	Strong	Female	23	Hong Kong	Politics	No	Symmetric	NA	NA	NA	NA	NA	NA	1	NA
50	36	Strong	Strong	Female	23	Hong Kong	Politics	No	Symmetric	NA	NA	NA	NA	NA	NA	1	NA
1	37	Strong	Strong	Male	19	Romania	Economics	NA	Symmetric	NA	NA	NA	0	NA	Yes	NA	NA
2	37	Strong	Strong	Male	19	Romania	Economics	Yes	Symmetric	NA	NA	NA	NA	NA	Yes	0	NA
3	37	Strong	Strong	Male	19	Romania	Economics	Yes	Symmetric	NA	NA	NA	NA	NA	Yes	0	NA
4	37	Strong	Strong	Male	19	Romania	Economics	Yes	Symmetric	NA	NA	NA	NA	NA	Yes	0	NA
5	37	Strong	Strong	Male	19	Romania	Economics	Yes	Symmetric	NA	NA	NA	NA	NA	Yes	0	NA
6	37	Strong	Strong	Male	19	Romania	Economics	Yes	Symmetric	NA	NA	NA	NA	NA	Yes	0	NA
7	37	Strong	Strong	Male	19	Romania	Economics	Yes	Symmetric	NA	NA	NA	NA	NA	Yes	0	NA
8	37	Strong	Strong	Male	19	Romania	Economics	Yes	Symmetric	NA	NA	NA	NA	NA	Yes	0	NA
9	37	Strong	Strong	Male	19	Romania	Economics	Yes	Symmetric	NA	NA	NA	NA	NA	Yes	0	NA
10	37	Strong	Strong	Male	19	Romania	Economics	Yes	Symmetric	NA	NA	NA	NA	NA	Yes	0	NA
11	37	Strong	Strong	Male	19	Romania	Economics	Yes	Symmetric	NA	NA	NA	NA	NA	Yes	0	NA
12	37	Strong	Strong	Male	19	Romania	Economics	Yes	Symmetric	NA	NA	NA	NA	NA	Yes	0	NA
13	37	Strong	Strong	Male	19	Romania	Economics	Yes	Symmetric	NA	NA	NA	NA	NA	Yes	0	NA
14	37	Strong	Strong	Male	19	Romania	Economics	Yes	Symmetric	NA	NA	NA	NA	NA	Yes	0	NA
15	37	Strong	Strong	Male	19	Romania	Economics	Yes	Symmetric	NA	NA	NA	NA	NA	Yes	0	NA
16	37	Strong	Strong	Male	19	Romania	Economics	Yes	Symmetric	NA	NA	NA	NA	NA	Yes	0	NA
17	37	Strong	Strong	Male	19	Romania	Economics	Yes	Symmetric	NA	NA	NA	NA	NA	Yes	0	NA
18	37	Strong	Strong	Male	19	Romania	Economics	Yes	Symmetric	NA	NA	NA	NA	NA	Yes	0	NA
19	37	Strong	Strong	Male	19	Romania	Economics	Yes	Symmetric	NA	NA	NA	NA	NA	Yes	0	NA
20	37	Strong	Strong	Male	19	Romania	Economics	Yes	Symmetric	NA	NA	NA	NA	NA	Yes	0	NA
21	37	Strong	Strong	Male	19	Romania	Economics	Yes	Symmetric	NA	NA	NA	NA	NA	Yes	0	NA
22	37	Strong	Strong	Male	19	Romania	Economics	Yes	Symmetric	NA	NA	NA	NA	NA	Yes	0	NA
23	37	Strong	Strong	Male	19	Romania	Economics	Yes	Symmetric	NA	NA	NA	NA	NA	Yes	0	NA
24	37	Strong	Strong	Male	19	Romania	Economics	Yes	Symmetric	NA	NA	NA	NA	NA	Yes	0	NA
25	37	Strong	Strong	Male	19	Romania	Economics	Yes	Symmetric	NA	NA	NA	NA	NA	Yes	0	NA
26	37	Strong	Strong	Male	19	Romania	Economics	Yes	Symmetric	NA	NA	NA	NA	NA	Yes	0	NA
27	37	Strong	Strong	Male	19	Romania	Economics	Yes	Symmetric	NA	NA	NA	NA	NA	Yes	0	NA
28	37	Strong	Strong	Male	19	Romania	Economics	Yes	Symmetric	NA	NA	NA	NA	NA	Yes	0	NA
29	37	Strong	Strong	Male	19	Romania	Economics	Yes	Symmetric	NA	NA	NA	NA	NA	Yes	0	NA
30	37	Strong	Strong	Male	19	Romania	Economics	Yes	Symmetric	NA	NA	NA	NA	NA	Yes	0	NA
31	37	Strong	Strong	Male	19	Romania	Economics	Yes	Symmetric	NA	NA	NA	NA	NA	Yes	0	NA
32	37	Strong	Strong	Male	19	Romania	Economics	Yes	Symmetric	NA	NA	NA	NA	NA	Yes	0	NA
33	37	Strong	Strong	Male	19	Romania	Economics	Yes	Symmetric	NA	NA	NA	NA	NA	Yes	0	NA
34	37	Strong	Strong	Male	19	Romania	Economics	Yes	Symmetric	NA	NA	NA	NA	NA	Yes	0	NA
35	37	Strong	Strong	Male	19	Romania	Economics	Yes	Symmetric	NA	NA	NA	NA	NA	Yes	0	NA
36	37	Strong	Strong	Male	19	Romania	Economics	Yes	Symmetric	NA	NA	NA	NA	NA	Yes	0	NA
37	37	Strong	Strong	Male	19	Romania	Economics	Yes	Symmetric	NA	NA	NA	NA	NA	Yes	0	NA
38	37	Strong	Strong	Male	19	Romania	Economics	Yes	Symmetric	NA	NA	NA	NA	NA	Yes	0	NA
39	37	Strong	Strong	Male	19	Romania	Economics	Yes	Symmetric	NA	NA	NA	NA	NA	Yes	0	NA
40	37	Strong	Strong	Male	19	Romania	Economics	Yes	Symmetric	NA	NA	NA	NA	NA	Yes	0	NA
41	37	Strong	Strong	Male	19	Romania	Economics	Yes	Symmetric	NA	NA	NA	NA	NA	Yes	0	NA
42	37	Strong	Strong	Male	19	Romania	Economics	Yes	Symmetric	NA	NA	NA	NA	NA	Yes	0	NA
43	37	Strong	Strong	Male	19	Romania	Economics	Yes	Symmetric	NA	NA	NA	NA	NA	Yes	0	NA
44	37	Strong	Strong	Male	19	Romania	Economics	Yes	Symmetric	NA	NA	NA	NA	NA	Yes	0	NA
45	37	Strong	Strong	Male	19	Romania	Economics	Yes	Symmetric	NA	NA	NA	NA	NA	Yes	0	NA
46	37	Strong	Strong	Male	19	Romania	Economics	Yes	Symmetric	NA	NA	NA	NA	NA	Yes	0	NA
47	37	Strong	Strong	Male	19	Romania	Economics	Yes	Symmetric	NA	NA	NA	NA	NA	Yes	0	NA
48	37	Strong	Strong	Male	19	Romania	Economics	Yes	Symmetric	NA	NA	NA	NA	NA	Yes	0	NA
49	37	Strong	Strong	Male	19	Romania	Economics	Yes	Symmetric	NA	NA	NA	NA	NA	Yes	0	NA
50	37	Strong	Strong	Male	19	Romania	Economics	Yes	Symmetric	NA	NA	NA	NA	NA	Yes	0	NA
1	38	Strong	Strong	Male	18	Nigeria	Medicine	NA	Symmetric	NA	NA	NA	0	NA	Yes	NA	NA
2	38	Strong	Strong	Male	18	Nigeria	Medicine	Yes	Symmetric	NA	NA	NA	NA	NA	Yes	0	NA
3	38	Strong	Strong	Male	18	Nigeria	Medicine	Yes	Symmetric	NA	NA	NA	NA	NA	Yes	0	NA
4	38	Strong	Strong	Male	18	Nigeria	Medicine	Yes	Symmetric	NA	NA	NA	NA	NA	Yes	0	NA
5	38	Strong	Strong	Male	18	Nigeria	Medicine	Yes	Symmetric	NA	NA	NA	NA	NA	Yes	0	NA
6	38	Strong	Strong	Male	18	Nigeria	Medicine	Yes	Symmetric	NA	NA	NA	NA	NA	Yes	0	NA
7	38	Strong	Strong	Male	18	Nigeria	Medicine	Yes	Symmetric	NA	NA	NA	NA	NA	Yes	0	NA
8	38	Strong	Strong	Male	18	Nigeria	Medicine	Yes	Symmetric	NA	NA	NA	NA	NA	Yes	0	NA
9	38	Strong	Strong	Male	18	Nigeria	Medicine	Yes	Symmetric	NA	NA	NA	NA	NA	Yes	0	NA
10	38	Strong	Strong	Male	18	Nigeria	Medicine	Yes	Symmetric	NA	NA	NA	NA	NA	Yes	0	NA
11	38	Strong	Strong	Male	18	Nigeria	Medicine	Yes	Symmetric	NA	NA	NA	NA	NA	Yes	0	NA
12	38	Strong	Strong	Male	18	Nigeria	Medicine	Yes	Symmetric	NA	NA	NA	NA	NA	Yes	0	NA
13	38	Strong	Strong	Male	18	Nigeria	Medicine	Yes	Symmetric	NA	NA	NA	NA	NA	Yes	0	NA
14	38	Strong	Strong	Male	18	Nigeria	Medicine	Yes	Symmetric	NA	NA	NA	NA	NA	Yes	0	NA
15	38	Strong	Strong	Male	18	Nigeria	Medicine	Yes	Symmetric	NA	NA	NA	NA	NA	Yes	0	NA
16	38	Strong	Strong	Male	18	Nigeria	Medicine	Yes	Symmetric	NA	NA	NA	NA	NA	Yes	0	NA
17	38	Strong	Strong	Male	18	Nigeria	Medicine	Yes	Symmetric	NA	NA	NA	NA	NA	Yes	0	NA
18	38	Strong	Strong	Male	18	Nigeria	Medicine	Yes	Symmetric	NA	NA	NA	NA	NA	Yes	0	NA
19	38	Strong	Strong	Male	18	Nigeria	Medicine	Yes	Symmetric	NA	NA	NA	NA	NA	Yes	0	NA
20	38	Strong	Strong	Male	18	Nigeria	Medicine	Yes	Symmetric	NA	NA	NA	NA	NA	Yes	0	NA
21	38	Strong	Strong	Male	18	Nigeria	Medicine	Yes	Symmetric	NA	NA	NA	NA	NA	Yes	0	NA
22	38	Strong	Strong	Male	18	Nigeria	Medicine	Yes	Symmetric	NA	NA	NA	NA	NA	Yes	0	NA
23	38	Strong	Strong	Male	18	Nigeria	Medicine	Yes	Symmetric	NA	NA	NA	NA	NA	Yes	0	NA
24	38	Strong	Strong	Male	18	Nigeria	Medicine	Yes	Symmetric	NA	NA	NA	NA	NA	Yes	0	NA
25	38	Strong	Strong	Male	18	Nigeria	Medicine	Yes	Symmetric	NA	NA	NA	NA	NA	Yes	0	NA
26	38	Strong	Strong	Male	18	Nigeria	Medicine	Yes	Symmetric	NA	NA	NA	NA	NA	Yes	0	NA
27	38	Strong	Strong	Male	18	Nigeria	Medicine	Yes	Symmetric	NA	NA	NA	NA	NA	Yes	0	NA
28	38	Strong	Strong	Male	18	Nigeria	Medicine	Yes	Symmetric	NA	NA	NA	NA	NA	Yes	0	NA
29	38	Strong	Strong	Male	18	Nigeria	Medicine	Yes	Symmetric	NA	NA	NA	NA	NA	Yes	0	NA
30	38	Strong	Strong	Male	18	Nigeria	Medicine	Yes	Symmetric	NA	NA	NA	NA	NA	Yes	0	NA
31	38	Strong	Strong	Male	18	Nigeria	Medicine	Yes	Symmetric	NA	NA	NA	NA	NA	Yes	0	NA
32	38	Strong	Strong	Male	18	Nigeria	Medicine	Yes	Symmetric	NA	NA	NA	NA	NA	Yes	0	NA
33	38	Strong	Strong	Male	18	Nigeria	Medicine	Yes	Symmetric	NA	NA	NA	NA	NA	Yes	0	NA
34	38	Strong	Strong	Male	18	Nigeria	Medicine	Yes	Symmetric	NA	NA	NA	NA	NA	Yes	0	NA
35	38	Strong	Strong	Male	18	Nigeria	Medicine	Yes	Symmetric	NA	NA	NA	NA	NA	Yes	0	NA
36	38	Strong	Strong	Male	18	Nigeria	Medicine	Yes	Symmetric	NA	NA	NA	NA	NA	Yes	0	NA
37	38	Strong	Strong	Male	18	Nigeria	Medicine	Yes	Symmetric	NA	NA	NA	NA	NA	Yes	0	NA
38	38	Strong	Strong	Male	18	Nigeria	Medicine	Yes	Symmetric	NA	NA	NA	NA	NA	Yes	0	NA
39	38	Strong	Strong	Male	18	Nigeria	Medicine	Yes	Symmetric	NA	NA	NA	NA	NA	Yes	0	NA
40	38	Strong	Strong	Male	18	Nigeria	Medicine	Yes	Symmetric	NA	NA	NA	NA	NA	Yes	0	NA
41	38	Strong	Strong	Male	18	Nigeria	Medicine	Yes	Symmetric	NA	NA	NA	NA	NA	Yes	0	NA
42	38	Strong	Strong	Male	18	Nigeria	Medicine	Yes	Symmetric	NA	NA	NA	NA	NA	Yes	0	NA
43	38	Strong	Strong	Male	18	Nigeria	Medicine	Yes	Symmetric	NA	NA	NA	NA	NA	Yes	0	NA
44	38	Strong	Strong	Male	18	Nigeria	Medicine	Yes	Symmetric	NA	NA	NA	NA	NA	Yes	0	NA
45	38	Strong	Strong	Male	18	Nigeria	Medicine	Yes	Symmetric	NA	NA	NA	NA	NA	Yes	0	NA
46	38	Strong	Strong	Male	18	Nigeria	Medicine	Yes	Symmetric	NA	NA	NA	NA	NA	Yes	0	NA
47	38	Strong	Strong	Male	18	Nigeria	Medicine	Yes	Symmetric	NA	NA	NA	NA	NA	Yes	0	NA
48	38	Strong	Strong	Male	18	Nigeria	Medicine	Yes	Symmetric	NA	NA	NA	NA	NA	Yes	0	NA
49	38	Strong	Strong	Male	18	Nigeria	Medicine	Yes	Symmetric	NA	NA	NA	NA	NA	Yes	0	NA
50	38	Strong	Strong	Male	18	Nigeria	Medicine	Yes	Symmetric	NA	NA	NA	NA	NA	Yes	0	NA
1	39	Strong	Strong	Male	19	UK	Biochemistry	NA	Symmetric	NA	NA	NA	0	NA	Yes	NA	NA
2	39	Strong	Strong	Male	19	UK	Biochemistry	Yes	Symmetric	NA	NA	NA	NA	NA	Yes	0	NA
3	39	Strong	Strong	Male	19	UK	Biochemistry	Yes	Symmetric	NA	NA	NA	NA	NA	Yes	0	NA
4	39	Strong	Strong	Male	19	UK	Biochemistry	Yes	Symmetric	NA	NA	NA	NA	NA	Yes	0	NA
5	39	Strong	Strong	Male	19	UK	Biochemistry	Yes	Symmetric	NA	NA	NA	NA	NA	Yes	0	NA
6	39	Strong	Strong	Male	19	UK	Biochemistry	Yes	Symmetric	NA	NA	NA	NA	NA	Yes	0	NA
7	39	Strong	Strong	Male	19	UK	Biochemistry	Yes	Symmetric	NA	NA	NA	NA	NA	Yes	0	NA
8	39	Strong	Strong	Male	19	UK	Biochemistry	Yes	Symmetric	NA	NA	NA	NA	NA	Yes	0	NA
9	39	Strong	Strong	Male	19	UK	Biochemistry	Yes	Symmetric	NA	NA	NA	NA	NA	Yes	0	NA
10	39	Strong	Strong	Male	19	UK	Biochemistry	Yes	Symmetric	NA	NA	NA	NA	NA	Yes	0	NA
11	39	Strong	Strong	Male	19	UK	Biochemistry	Yes	Symmetric	NA	NA	NA	NA	NA	Yes	0	NA
12	39	Strong	Strong	Male	19	UK	Biochemistry	Yes	Symmetric	NA	NA	NA	NA	NA	Yes	0	NA
13	39	Strong	Strong	Male	19	UK	Biochemistry	Yes	Symmetric	NA	NA	NA	NA	NA	Yes	0	NA
14	39	Strong	Strong	Male	19	UK	Biochemistry	Yes	Symmetric	NA	NA	NA	NA	NA	Yes	0	NA
15	39	Strong	Strong	Male	19	UK	Biochemistry	Yes	Symmetric	NA	NA	NA	NA	NA	Yes	0	NA
16	39	Strong	Strong	Male	19	UK	Biochemistry	Yes	Symmetric	NA	NA	NA	NA	NA	Yes	0	NA
17	39	Strong	Strong	Male	19	UK	Biochemistry	Yes	Symmetric	NA	NA	NA	NA	NA	Yes	0	NA
18	39	Strong	Strong	Male	19	UK	Biochemistry	Yes	Symmetric	NA	NA	NA	NA	NA	Yes	0	NA
19	39	Strong	Strong	Male	19	UK	Biochemistry	Yes	Symmetric	NA	NA	NA	NA	NA	Yes	0	NA
20	39	Strong	Strong	Male	19	UK	Biochemistry	Yes	Symmetric	NA	NA	NA	NA	NA	Yes	0	NA
21	39	Strong	Strong	Male	19	UK	Biochemistry	Yes	Symmetric	NA	NA	NA	NA	NA	Yes	0	NA
22	39	Strong	Strong	Male	19	UK	Biochemistry	Yes	Symmetric	NA	NA	NA	NA	NA	Yes	0	NA
23	39	Strong	Strong	Male	19	UK	Biochemistry	Yes	Symmetric	NA	NA	NA	NA	NA	Yes	0	NA
24	39	Strong	Strong	Male	19	UK	Biochemistry	Yes	Symmetric	NA	NA	NA	NA	NA	Yes	0	NA
25	39	Strong	Strong	Male	19	UK	Biochemistry	Yes	Symmetric	NA	NA	NA	NA	NA	Yes	0	NA
26	39	Strong	Strong	Male	19	UK	Biochemistry	Yes	Symmetric	NA	NA	NA	NA	NA	Yes	0	NA
27	39	Strong	Strong	Male	19	UK	Biochemistry	Yes	Symmetric	NA	NA	NA	NA	NA	Yes	0	NA
28	39	Strong	Strong	Male	19	UK	Biochemistry	Yes	Symmetric	NA	NA	NA	NA	NA	Yes	0	NA
29	39	Strong	Strong	Male	19	UK	Biochemistry	Yes	Symmetric	NA	NA	NA	NA	NA	Yes	0	NA
30	39	Strong	Strong	Male	19	UK	Biochemistry	Yes	Symmetric	NA	NA	NA	NA	NA	Yes	0	NA
31	39	Strong	Strong	Male	19	UK	Biochemistry	Yes	Symmetric	NA	NA	NA	NA	NA	Yes	0	NA
32	39	Strong	Strong	Male	19	UK	Biochemistry	Yes	Symmetric	NA	NA	NA	NA	NA	Yes	0	NA
33	39	Strong	Strong	Male	19	UK	Biochemistry	Yes	Symmetric	NA	NA	NA	NA	NA	Yes	0	NA
34	39	Strong	Strong	Male	19	UK	Biochemistry	Yes	Symmetric	NA	NA	NA	NA	NA	Yes	0	NA
35	39	Strong	Strong	Male	19	UK	Biochemistry	Yes	Symmetric	NA	NA	NA	NA	NA	Yes	0	NA
36	39	Strong	Strong	Male	19	UK	Biochemistry	Yes	Symmetric	NA	NA	NA	NA	NA	Yes	0	NA
37	39	Strong	Strong	Male	19	UK	Biochemistry	Yes	Symmetric	NA	NA	NA	NA	NA	Yes	0	NA
38	39	Strong	Strong	Male	19	UK	Biochemistry	Yes	Symmetric	NA	NA	NA	NA	NA	Yes	0	NA
39	39	Strong	Strong	Male	19	UK	Biochemistry	Yes	Symmetric	NA	NA	NA	NA	NA	Yes	0	NA
40	39	Strong	Strong	Male	19	UK	Biochemistry	Yes	Symmetric	NA	NA	NA	NA	NA	Yes	0	NA
41	39	Strong	Strong	Male	19	UK	Biochemistry	Yes	Symmetric	NA	NA	NA	NA	NA	Yes	0	NA
42	39	Strong	Strong	Male	19	UK	Biochemistry	Yes	Symmetric	NA	NA	NA	NA	NA	Yes	0	NA
43	39	Strong	Strong	Male	19	UK	Biochemistry	Yes	Symmetric	NA	NA	NA	NA	NA	Yes	0	NA
44	39	Strong	Strong	Male	19	UK	Biochemistry	Yes	Symmetric	NA	NA	NA	NA	NA	Yes	0	NA
45	39	Strong	Strong	Male	19	UK	Biochemistry	Yes	Symmetric	NA	NA	NA	NA	NA	Yes	0	NA
46	39	Strong	Strong	Male	19	UK	Biochemistry	Yes	Symmetric	NA	NA	NA	NA	NA	Yes	0	NA
47	39	Strong	Strong	Male	19	UK	Biochemistry	Yes	Symmetric	NA	NA	NA	NA	NA	Yes	0	NA
48	39	Strong	Strong	Male	19	UK	Biochemistry	Yes	Symmetric	NA	NA	NA	NA	NA	Yes	0	NA
49	39	Strong	Strong	Male	19	UK	Biochemistry	Yes	Symmetric	NA	NA	NA	NA	NA	Yes	0	NA
50	39	Strong	Strong	Male	19	UK	Biochemistry	Yes	Symmetric	NA	NA	NA	NA	NA	Yes	0	NA
1	40	Strong	Strong	Female	20	UK	Archaeology	NA	Symmetric	NA	NA	NA	0	NA	Yes	NA	NA
2	40	Strong	Strong	Female	20	UK	Archaeology	Yes	Symmetric	NA	NA	NA	NA	NA	Yes	0	NA
3	40	Strong	Strong	Female	20	UK	Archaeology	Yes	Symmetric	NA	NA	NA	NA	NA	Yes	0	NA
4	40	Strong	Strong	Female	20	UK	Archaeology	Yes	Symmetric	NA	NA	NA	NA	NA	Yes	0	NA
5	40	Strong	Strong	Female	20	UK	Archaeology	Yes	Symmetric	NA	NA	NA	NA	NA	Yes	0	NA
6	40	Strong	Strong	Female	20	UK	Archaeology	Yes	Symmetric	NA	NA	NA	NA	NA	Yes	0	NA
7	40	Strong	Strong	Female	20	UK	Archaeology	Yes	Symmetric	NA	NA	NA	NA	NA	Yes	0	NA
8	40	Strong	Strong	Female	20	UK	Archaeology	Yes	Symmetric	NA	NA	NA	NA	NA	Yes	0	NA
9	40	Strong	Strong	Female	20	UK	Archaeology	Yes	Symmetric	NA	NA	NA	NA	NA	Yes	0	NA
10	40	Strong	Strong	Female	20	UK	Archaeology	Yes	Symmetric	NA	NA	NA	NA	NA	Yes	0	NA
11	40	Strong	Strong	Female	20	UK	Archaeology	Yes	Symmetric	NA	NA	NA	NA	NA	Yes	0	NA
12	40	Strong	Strong	Female	20	UK	Archaeology	Yes	Symmetric	NA	NA	NA	NA	NA	Yes	0	NA
13	40	Strong	Strong	Female	20	UK	Archaeology	Yes	Symmetric	NA	NA	NA	NA	NA	Yes	0	NA
14	40	Strong	Strong	Female	20	UK	Archaeology	Yes	Symmetric	NA	NA	NA	NA	NA	Yes	0	NA
15	40	Strong	Strong	Female	20	UK	Archaeology	Yes	Symmetric	NA	NA	NA	NA	NA	Yes	0	NA
16	40	Strong	Strong	Female	20	UK	Archaeology	Yes	Symmetric	NA	NA	NA	NA	NA	Yes	0	NA
17	40	Strong	Strong	Female	20	UK	Archaeology	Yes	Symmetric	NA	NA	NA	NA	NA	Yes	0	NA
18	40	Strong	Strong	Female	20	UK	Archaeology	Yes	Symmetric	NA	NA	NA	NA	NA	Yes	0	NA
19	40	Strong	Strong	Female	20	UK	Archaeology	Yes	Symmetric	NA	NA	NA	NA	NA	Yes	0	NA
20	40	Strong	Strong	Female	20	UK	Archaeology	Yes	Symmetric	NA	NA	NA	NA	NA	Yes	0	NA
21	40	Strong	Strong	Female	20	UK	Archaeology	Yes	Symmetric	NA	NA	NA	NA	NA	Yes	0	NA
22	40	Strong	Strong	Female	20	UK	Archaeology	Yes	Symmetric	NA	NA	NA	NA	NA	Yes	0	NA
23	40	Strong	Strong	Female	20	UK	Archaeology	Yes	Symmetric	NA	NA	NA	NA	NA	Yes	0	NA
24	40	Strong	Strong	Female	20	UK	Archaeology	Yes	Symmetric	NA	NA	NA	NA	NA	Yes	0	NA
25	40	Strong	Strong	Female	20	UK	Archaeology	Yes	Symmetric	NA	NA	NA	NA	NA	Yes	0	NA
26	40	Strong	Strong	Female	20	UK	Archaeology	Yes	Symmetric	NA	NA	NA	NA	NA	Yes	0	NA
27	40	Strong	Strong	Female	20	UK	Archaeology	Yes	Symmetric	NA	NA	NA	NA	NA	Yes	0	NA
28	40	Strong	Strong	Female	20	UK	Archaeology	Yes	Symmetric	NA	NA	NA	NA	NA	Yes	0	NA
29	40	Strong	Strong	Female	20	UK	Archaeology	Yes	Symmetric	NA	NA	NA	NA	NA	Yes	0	NA
30	40	Strong	Strong	Female	20	UK	Archaeology	Yes	Symmetric	NA	NA	NA	NA	NA	Yes	0	NA
31	40	Strong	Strong	Female	20	UK	Archaeology	Yes	Symmetric	NA	NA	NA	NA	NA	Yes	0	NA
32	40	Strong	Strong	Female	20	UK	Archaeology	Yes	Symmetric	NA	NA	NA	NA	NA	Yes	0	NA
33	40	Strong	Strong	Female	20	UK	Archaeology	Yes	Symmetric	NA	NA	NA	NA	NA	Yes	0	NA
34	40	Strong	Strong	Female	20	UK	Archaeology	Yes	Symmetric	NA	NA	NA	NA	NA	Yes	0	NA
35	40	Strong	Strong	Female	20	UK	Archaeology	Yes	Symmetric	NA	NA	NA	NA	NA	Yes	0	NA
36	40	Strong	Strong	Female	20	UK	Archaeology	Yes	Symmetric	NA	NA	NA	NA	NA	Yes	0	NA
37	40	Strong	Strong	Female	20	UK	Archaeology	Yes	Symmetric	NA	NA	NA	NA	NA	Yes	0	NA
38	40	Strong	Strong	Female	20	UK	Archaeology	Yes	Symmetric	NA	NA	NA	NA	NA	Yes	0	NA
39	40	Strong	Strong	Female	20	UK	Archaeology	Yes	Symmetric	NA	NA	NA	NA	NA	Yes	0	NA
40	40	Strong	Strong	Female	20	UK	Archaeology	Yes	Symmetric	NA	NA	NA	NA	NA	Yes	0	NA
41	40	Strong	Strong	Female	20	UK	Archaeology	Yes	Symmetric	NA	NA	NA	NA	NA	Yes	0	NA
42	40	Strong	Strong	Female	20	UK	Archaeology	Yes	Symmetric	NA	NA	NA	NA	NA	Yes	0	NA
43	40	Strong	Strong	Female	20	UK	Archaeology	Yes	Symmetric	NA	NA	NA	NA	NA	Yes	0	NA
44	40	Strong	Strong	Female	20	UK	Archaeology	Yes	Symmetric	NA	NA	NA	NA	NA	Yes	0	NA
45	40	Strong	Strong	Female	20	UK	Archaeology	Yes	Symmetric	NA	NA	NA	NA	NA	Yes	0	NA
46	40	Strong	Strong	Female	20	UK	Archaeology	Yes	Symmetric	NA	NA	NA	NA	NA	Yes	0	NA
47	40	Strong	Strong	Female	20	UK	Archaeology	Yes	Symmetric	NA	NA	NA	NA	NA	Yes	0	NA
48	40	Strong	Strong	Female	20	UK	Archaeology	Yes	Symmetric	NA	NA	NA	NA	NA	Yes	0	NA
49	40	Strong	Strong	Female	20	UK	Archaeology	Yes	Symmetric	NA	NA	NA	NA	NA	Yes	0	NA
[truncated: 10,001 more rows]
